# Supplementary material for: Environmental regionalization and endemic plant distribution in the Maghreb
Source: Environ Monit Assess. 2022 Jan 15;194(2):100. doi: 10.1007/s10661-021-09707-6 (PMC8761123; doi:10.1007/s10661-021-09707-6)
Supplement: Supplementary file 4 — Supplementary file4 (XLSX 38 KB) [file 10661_2021_9707_MOESM4_ESM.xlsx]

## Sheet: Arkusz1
Table S1. List of 33 tested environmental variables and values in each estimated subcluster. Names of variables used to clustering are bolded. Subregions with lowest and highest mean value are highlighted.
Variable		1 - Atlas	2a - Numidian	2b - Rifian	3a - Atlanto-Mediterranean	3b - Carthaginian	4 - Cirtaic	5 - Saharan Atlas	6a - Tachelhit	6b - Taurirt	6c - Gabesian	7 - Marrakeshan	8a - Western Saharan	8b - Tasssilian	9 - Central Saharan	10 - Hoggarian	11 - Tanezzouft
Altitude [m a.s.l.]	Minimum	449	-3	0	-8	-6	31	165	-7	-55	300	-18	152	261	-40	411	184
	Mean	1720.99	492.431	645.685	98.3675	453.295	889.206	376.214	85.8095	372.713	503.321	973.026	634.286	788.75	369.445	994.58	523.116
	Maximum	4167	2255	2411	1204	2033	2287	1101	678	1966	995	2940	2081	1870	1325	2838	1394
	Range	3637	2258	2411	1212	2039	2256	936	685	2021	695	2958	1929	1609	1365	2427	1210
	Standard deviation	562.664	341.912	475.953	93.8116	306.201	284.496	102.453	83.0974	277.823	97.948	378.982	308.404	315.732	163.546	309.826	161.961
Annual Mean Temperature [℃]	Minimum	-0.6	6.3	5.4	12.5	7.9	7.2	14.8	17.4	11.7	16.5	6.1	12.3	17.5	17.9	13.4	20.3
	Mean	13.5289	16.5649	15.1867	18.7149	17.8219	15.5413	19.4693	20.5206	19.9113	19.7177	18.1963	22.9112	23.9919	24.194	23.7701	26.9989
	Maximum	22.6	19.8	19.4	19.8	20.7	20.2	20.3	21.9	23.3	20.6	23.4	26	28.1	28.6	27.7	28.7
	Range	23.2	13.5	14	7.3	12.8	13	5.5	4.5	11.6	4.1	17.3	13.7	10.6	10.7	14.3	8.4
	Standard deviation	3.33969	1.99241	2.72708	0.70689	1.60524	1.46679	0.738906	0.80646	1.63336	0.628022	2.13813	2.24295	1.91273	1.77558	2.17741	1.16727
Mean Diurnal Range of Temperature [℃]	Minimum	9.6	4.3	5.8	2	3	8.1	7.8	4.2	5.4	11.7	9.1	11.9	12.4	9.1	12.6	12.9
	Mean	11.9902	8.16751	7.13406	6.92669	9.13999	10.623	9.66577	8.27056	9.98805	12.111	11.4705	13.0605	13.0939	12.4905	13.4044	14.1471
	Maximum	12.9	10.6	8.7	9.9	12.4	11.4	10.9	10.7	12.8	12.4	12.3	13.9	14.7	14.5	14.7	14.7
	Range	3.3	6.3	2.9	7.9	9.4	3.3	3.1	6.5	7.4	0.7	3.2	2	2.3	5.4	2.1	1.8
	Standard deviation	75	1.38657	0.648689	1.90222	1.79445	0.515022	0.776666	1.34508	1.68806	0.159062	0.446549	0.534032	0.520658	0.894149	0.542626	0.396271
Isothermality [%]	Minimum	34.3	22.9	30.1	12.8	19.8	30.8	32	22.2	35.2	38.9	30.3	32.5	34.5	30.3	35.6	36.5
	Mean	37.6557	31.9385	34.3498	29.9271	35.8706	33.6085	34.2573	32.1743	42.1856	39.7849	32.6841	37.6035	36.581	33.5352	39.1663	41.2696
	Maximum	41.8	36.8	37.4	36.1	42	37.4	35.3	37.4	51.4	41.1	38.4	47.8	40.7	38.8	42.3	44.1
	Range	7.4	13.9	7.3	23.3	22.2	6.6	3.3	15.2	16.2	2.2	8.1	15.3	6.2	8.5	6.7	7.6
	Standard deviation	1.27664	2.74204	1.51338	5.19276	3.5064	1.59173	0.715258	2.66259	4.2395	0.528123	1.37443	3.3142	1.39033	1.79115	1.51663	1.78052
Temperature Seasonality [standard deviation x 100]	Minimum	4728	5031	4187	4783	3054	5598	5375	5096	2113	5188	5890	3961	6734	6073	5870	5688
	Mean	6246.47	5875.05	4432.82	5418.03	5253.15	7034.2	6008.96	5919.66	4175.54	5660.47	7799.07	6860.9	7802.4	8310.6	7082.87	6862.84
	Maximum	7131	6760	5130	5987	7055	8040	6476	6649	6781	6047	8523	8096	8426	8876	8184	8373
	Range	2403	1729	943	1204	4001	2442	1101	1553	4668	859	2633	4135	1692	2803	2314	2685
	Standard deviation	374.085	344.223	181.098	268.287	870.489	583.687	273.218	343.724	1075.73	189.463	495.461	921.118	407.637	390.899	421.251	630.847
Maximum Temperature of Warmest Month [℃]	Minimum	15.6	20.2	17.5	25	20.3	24.9	29	29.9	24.3	32.3	23.6	29	32.7	32.7	27.1	35.8
	Mean	30.8404	31.0324	26.7179	31.2899	31.7474	33.5012	34.9492	34.1183	32.4703	36.0868	37.2514	41.5788	40.7957	43.1459	39.4754	43.0059
	Maximum	41.2	35.7	31.2	34.8	37.8	39	37.4	37.6	41.3	37.1	43.1	45.5	46.7	47.6	45.3	47.2
	Range	25.6	15.5	13.7	9.8	17.5	14.1	8.4	7.7	17	4.8	19.5	16.5	14	14.9	18.2	11.4
	Standard deviation	3.59374	2.12822	2.53773	1.76205	2.52787	1.775	1.49689	1.66876	3.13769	0.867008	2.35174	3.01879	2.69717	2.17729	2.6221	1.77804
Minimum Temperature of Coldest Month [℃]	Minimum	-14.5	-4.7	-4.4	1.9	-3	-6.5	3.1	4.4	-1.8	3	-8	-2.1	-0.9	2.3	-3.1	2.3
	Mean	-1.01725	5.63519	5.98191	8.61594	6.34444	1.81292	6.77036	8.58637	8.56063	5.63489	2.12037	6.65603	4.97879	5.9057	5.22698	8.64548
	Maximum	6.5	11	10.9	11.6	12.5	7.6	8.7	11.1	14.7	6.7	7.5	9.9	8.1	9.6	9	12
	Range	21	15.7	15.3	9.7	15.5	14.1	5.6	6.7	16.5	3.7	15.5	12	9	7.3	12.1	9.7
	Standard deviation	3.19732	2.43883	3.00289	1.29121	2.49007	1.8304	0.734329	1.04283	2.65848	0.577062	1.80381	1.94404	1.51503	1.22889	2.00008	1.45312
Temperature Annual Range [℃]	Minimum	25.5	18.9	19	15.8	14.5	25.4	24.3	18.8	12.3	28.5	26.5	25.9	32.8	26.9	30.3	30
	Mean	31.8575	25.3972	20.7358	22.6739	25.4032	31.6885	28.1786	25.5318	23.9098	30.4513	35.1309	34.9225	35.8168	37.2401	34.2487	34.3603
	Maximum	34.8	30	24.3	27.6	32.4	35.1	31	30.1	34.7	32	38	37.6	38.7	40.1	37.8	38.9
	Range	9.3	11.1	5.3	11.8	17.9	9.7	6.7	11.3	22.4	3.5	11.5	11.7	5.9	13.2	7.5	8.9
	Standard deviation	1.34037	2.42987	1.15701	2.77451	3.99679	2.17811	1.7213	2.35229	4.70317	0.773423	1.4857	2.39585	1.36886	1.59388	1.38143	2.06716
Mean Temperature of Wettest Quarter [℃]	Minimum	-6	-0.7	1.3	8.8	1.8	1.1	7.8	9.5	5.2	11.2	-2	6.4	9	8.6	9.5	9.8
	Mean	8.5342	10.2031	11.1841	17.6865	12.858	13.113	13.7136	22.5395	15.1172	15.0313	16.2202	19.9703	18.9089	17.3885	23.8001	33.7608
	Maximum	17.7	15.1	15.4	23.6	18.8	27.9	17.2	25.2	18.3	17.7	29.8	28.2	36.2	36.5	35.3	36.5
	Range	23.7	15.8	14.1	14.8	17	26.8	9.4	15.7	13.1	6.5	31.8	21.8	27.2	27.9	25.8	26.7
	Standard deviation	3.52731	2.38689	2.79992	4.74063	2.45129	5.02318	1.99957	3.13668	1.84248	1.02124	4.35706	5.12518	4.72931	5.85216	6.06565	2.52848
Mean Temperature of Driest Quarter [℃]	Minimum	6.7	14	12.5	19.5	14.1	5.1	23.4	25	17.7	24.7	15.7	19.7	9.2	23	5.7	11.8
	Mean	22.6453	24.6968	21.8695	25.5934	25.6706	25.2777	28.7459	27.7127	25.2571	28.294	29.2082	31.7056	32.2207	34.5637	15.2615	21.6881
	Maximum	32	28.6	26.2	27.6	30.5	31	30.4	30.8	32.4	29.4	34.7	36.5	38.5	38.7	37	38.4
	Range	25.3	14.6	13.7	8.1	16.4	25.9	7	5.8	14.7	4.7	19	16.8	29.3	15.7	31.3	26.6
	Standard deviation	3.42795	1.83122	2.65743	0.865363	1.86613	1.8155	1.11117	1.07418	2.3858	0.880228	2.41705	3.13378	4.51793	1.84077	3.55937	4.46674
Mean Temperature of Warmest Quarter [℃]	Minimum	7.4	15.1	12.5	20.6	15.2	17.4	23.4	26.2	18.7	24.7	15.7	21	25.6	26.7	20.6	28.2
	Mean	23.0335	25.4766	21.9254	26.7503	25.8765	26.0917	28.8125	28.9513	26.3512	28.4389	29.7102	33.239	33.4908	35.4389	32.2746	35.0583
	Maximum	32.9	28.6	26.2	28.4	30.5	31.7	30.4	31.2	33.3	29.4	35.4	37.3	38.5	39.4	37.2	38.9
	Range	25.5	13.5	13.7	7.8	15.3	14.3	7	5	14.6	4.7	19.7	16.3	12.9	12.7	16.6	10.7
	Standard deviation	35.2278	18.9915	26.0685	8.09517	18.2739	16.4079	10.3668	10.1207	23.644	7.99104	24.435	29.682	24.895	17.8748	23.5063	16.3658
Mean Temperature of Coldest Quarter [℃]	Minimum	-7.8	-0.7	-0.4	5.8	1.8	-1.5	7.8	9.1	4.8	9.3	-2	4.6	6.6	8.5	4.7	9.8
	Mean	5.27473	9.35718	9.645	11.9202	11.1231	6.72086	11.8019	12.7094	14.1421	12.1233	7.91208	13.324	12.426	12.4328	13.1667	16.5384
	Maximum	13.4	13.3	13.9	13.3	15.5	12.2	12.9	13.9	18.3	13.2	12.5	16.1	16.2	17	17.2	19.5
	Range	21.2	14	14.3	7.5	13.7	13.7	5.1	4.8	13.5	3.9	14.5	11.5	9.6	8.5	12.5	9.7
	Standard deviation	32.364	21.4633	28.3309	7.26929	21.0891	17.3009	6.16149	6.79396	21.687	5.66711	17.8528	19.4948	16.0942	16.243	21.4629	14.7275
Annual Precipitation [mm]	Minimum	106	350	402	237	194	149	237	133	56	205	63	37	9	6	5	2
	Mean	402.678	710.705	758.714	441.829	446.562	359.333	282.682	212.654	183.663	257.02	177.203	81.7935	25.5798	40.1129	42.3433	20.2109
	Maximum	1006	1347	1218	854	1180	776	438	340	456	371	583	254	66	213	168	79
	Range	900	997	816	617	986	627	201	207	400	166	520	217	57	207	163	77
	Standard deviation	179.14	157.688	146.578	120.384	138.208	90.2335	31.1838	36.3983	100.098	23.8984	59.535	31.1617	8.21634	26.0289	24.2541	10.3164
Precipitation of Wettest Month [mm]	Minimum	20	44	69	46	26	21	31	21	13	29	9	9	1	2	1	1
	Mean	62.4497	111.404	146.009	68.3893	73.7884	44.0786	38.1964	41.4948	35.3061	39.3297	23.6195	17.1447	4.776	7.70969	9.32123	6.89229
	Maximum	170	240	259	135	247	108	58	71	89	60	75	59	12	38	37	37
	Range	150	196	190	89	221	87	27	50	76	31	66	50	11	36	36	36
	Standard deviation	25.3112	31.2513	35.6899	13.812	29.4497	12.7568	4.88989	9.6874	17.495	4.76649	7.52911	7.63403	1.57681	4.00107	5.841	5.27915
Precipitation of Driest Month [mm]	Minimum	0	1	1	1	0	2	2	0	0	0	0	0	0	0	0	0
	Mean	3.37656	4.46548	1.39147	3.61657	2.09902	7.82184	3.19192	0.839206	0.496808	1.25161	3.28673	0.457323	0.030868	0.120804	0.447638	0
	Maximum	10	10	4	8	9	17	5	4	2	2	12	2	1	3	2	0
	Range	10	9	3	7	9	15	3	4	2	2	12	2	1	3	2	0
	Standard deviation	2.3256	1.4507	0.660373	1.25043	1.34406	2.61004	0.687486	0.949949	0.548432	0.443564	1.83376	0.529484	0.172961	0.350156	0.518525	0
Precipitation Seasonality [%]	Minimum	34	38	58	43	39	20	46	53	59	57	19	48	40	34	45	61
	Mean	60.246	57.6907	73.0268	56.2207	64.9227	35.0814	51.5251	66.6392	82.3185	63.7032	41.2656	76.5621	65.4144	76.2439	75.2915	118.934
	Maximum	97	75	83	73	87	57	60	83	115	73	63	110	105	177	118	224
	Range	63	37	25	30	48	37	14	30	56	16	44	62	65	143	73	163
	Standard deviation	11.0978	6.35336	3.52079	5.762	9.3474	6.59398	2.60828	5.78648	8.73594	3.24773	6.91589	10.0638	9.60791	16.2028	10.1986	29.9271
Precipitation of Wettest Quarter [mm]	Minimum	54	124	194	123	76	54	89	54	34	85	26	24	3	5	3	2
	Mean	175.808	320.692	400.155	190.62	206.903	124.767	109.775	109.325	98.8687	112.086	65.6086	45.6545	12.0936	20.4387	21.489	16.9165
	Maximum	467	663	685	395	654	322	166	181	235	159	224	158	31	103	91	85
	Range	413	539	491	272	578	268	77	127	201	74	198	134	28	98	88	83
	Standard deviation	72.721	87.1213	90.2387	46.4868	78.7991	36.6238	14.0077	24.0856	47.863	10.7731	21.6993	19.1007	4.08531	10.6703	13.1279	12.0898
Precipitation of Driest Quarter [mm]	Minimum	1	7	3	8	0	11	8	0	0	3	2	0	0	0	0	0
	Mean	13.9121	24.1899	8.12869	17.8859	9.24708	34.2558	12.4499	5.08204	2.27735	5.22828	14.574	2.20425	1.87316	0.76208	2.47098	0.28212
	Maximum	38	48	23	36	33	74	20	15	7	8	48	10	8	11	8	3
	Range	37	41	20	28	33	63	12	15	7	5	46	10	8	11	8	3
	Standard deviation	8.1483	6.66635	3.69032	4.82989	5.4301	11.2092	1.93289	4.23023	1.40896	1.30657	6.79796	1.90319	1.21171	1.39845	1.3957	0.452607
Precipitation of Warmest Quarter [mm]	Minimum	2	7	3	11	0	15	8	2	0	3	3	2	0	0	1	0
	Mean	14.9595	26.2179	8.16917	22.7818	9.64699	41.6572	12.4543	8.20514	3.89339	5.24334	16.6402	6.34139	2.17189	1.55955	8.37086	6.42869
	Maximum	38	55	24	43	35	113	20	25	11	8	61	18	11	21	54	32
	Range	36	48	21	32	35	98	12	23	11	5	58	16	11	21	53	32
	Standard deviation	7.20936	7.27577	3.79269	4.99313	6.02402	15.9675	1.94148	6.34075	1.67569	1.30694	7.47362	2.98969	1.34996	1.93311	7.24618	5.74246
Precipitation of Coldest Quarter [mm]	Minimum	28	122	181	62	63	32	82	53	33	74	19	10	2	2	1	0
	Mean	150.805	270.998	372.827	147.501	194.61	108.062	105.008	71.4415	95.7192	97.5427	49.8193	28.9711	6.49103	16.2314	4.93169	2.14574
	Maximum	435	526	629	335	601	322	166	95	233	142	224	102	16	86	14	10
	Range	407	404	448	273	538	290	84	42	200	68	205	92	14	84	13	10
	Standard deviation	73.6645	61.127	83.4594	59.0655	75.9837	40.838	14.0027	7.44233	45.658	12.0459	18.9033	12.9375	2.52989	9.96593	2.30172	2.00602
Aridity Index	Minimum	62.24	62.94	67.24	70.87	61.96	62.66	74.61	76.52	68.57	73.71	62.67	73.35	96.19	83.52	91.92	96.24
	Mean	73.8689	72.404	79.9167	77.087	77.3217	74.7461	80.9041	85.9397	85.394	81.5899	85.7786	94.132	98.889	98.0223	98.5557	98.7259
	Maximum	86.22	81.67	86.72	87.77	85.91	87.7	83.99	90.85	97.08	85.36	96.06	98.58	99.51	99.85	99.56	99.79
	Range	23.89	18.73	19.48	16.9	23.95	25.04	9.38	14.33	28.51	11.65	33.39	25.23	3.32	16.33	7.64	3.55
	Standard deviation	3.31578	2.91668	3.42657	2.97131	2.61441	3.21701	1.80893	2.98456	7.72056	2.75152	6.00308	4.28978	0.428354	1.80694	0.653423	0.654579
Continentality [℃]	Minimum	12.05	12.7	10.95	14.1	10.25	14.55	10.15	14.75	4.65	15.15	14.2	11.3	18.25	17.05	16.45	15.75
	Mean	18.4623	17.0789	15.114	16.3544	16.2083	19.0806	14.4143	17.1205	11.1106	16.9404	21.1472	19.4001	20.8644	23.3447	18.8837	18.2189
	Maximum	22.1	20.65	17.85	18.45	21.2	21.45	18.5	20.15	17.4	17.55	24.65	23.65	22.55	26.3	21.85	22.15
	Range	10.05	7.95	6.9	4.35	10.95	6.9	8.35	5.4	12.75	2.4	10.45	12.35	4.3	9.25	5.4	6.4
	Standard deviation	1.71155	1.487	1.51207	0.845181	2.05307	1.14567	2.08475	0.83472	2.88654	0.437872	1.68773	2.62919	0.972536	1.21342	1.26963	1.56861
Moisture Index	Minimum	-0.86	-0.66	-0.7	-0.84	-0.84	-0.88	-0.84	-0.91	-0.97	-0.85	-0.96	-0.99	-1	-1	-1	-1
	Mean	-0.623594	-0.329029	-0.307177	-0.681721	-0.632274	-0.69246	-0.808708	-0.859299	-0.847481	-0.815933	-0.856836	-0.940896	-0.98812	-0.980299	-0.98589	-0.986889
	Maximum	0.13	0.29	0.12	-0.38	-0.01	-0.26	-0.7	-0.77	-0.55	-0.73	-0.35	-0.69	-0.96	-0.84	-0.92	-0.96
	Range	0.99	0.95	0.82	0.46	0.83	0.62	0.14	0.14	0.42	0.12	0.61	0.3	0.04	0.16	0.08	0.04
	Standard deviation	0.122562	0.149341	0.135464	0.084229	0.106614	0.081863	0.020071	0.029937	0.088341	0.027752	0.06183	0.044256	0.00425	0.01847	0.007064	0.006743
Potential Evapotranspiration Seasonality [mm/month]	Minimum	3472.01	3776.88	3714.03	3886.65	2406.05	4663.46	4247.4	3829.7	1614.46	4516.9	4940.06	3559.84	4591.61	4947.85	4169.21	3970.86
	Mean	5529.85	5008.49	4869.33	5261.4	4982.67	5689.98	4736.03	5016.15	3350.96	5719.19	6097.96	5916.01	5588.34	6776.5	4888.79	4865.08
	Maximum	6581.19	6672.32	5506.09	6428.67	6724.89	6776.97	5431.87	5916.46	6085.14	6166.1	7049.77	7313.56	6306.1	7472.53	5816.1	6122.35
	Range	3109.18	2895.44	1792.06	2542.02	4318.84	2113.51	1184.47	2086.76	4470.68	1649.2	2109.71	3753.72	1714.49	2524.68	1646.89	2151.49
	Standard deviation	550.689	542.484	383.778	508.816	833.756	449.026	321.049	494.949	862.479	386.253	426.062	961.678	456.119	374.935	375.561	571.785
Annual Potential Evapotranspiration [mm/year]	Minimum	860.77	949.71	1019.47	1090.26	870.94	1022.59	1209.76	1115.61	866.78	1334.86	1049.31	1221.08	1562.03	1365.46	1435.78	1689.9
	Mean	1332.04	1141.07	1196.25	1258.82	1275.7	1234.79	1263.64	1319.51	1270.15	1531.34	1420.07	1730.29	1849.82	1860.71	1817.85	1991.61
	Maximum	1638.82	1426.25	1337.82	1478.22	1645.28	1470.86	1335.28	1449.35	1571.26	1616.87	1815.65	1983.56	1983.48	2216.98	1987.73	2160.29
	Range	778.05	476.54	318.35	387.96	774.34	448.27	125.52	333.74	704.48	282.01	766.34	762.48	421.45	851.52	551.95	470.39
	Standard deviation	125.183	84.0097	56.4051	74.0866	179.287	88.7764	31.7158	79.9392	124.18	62.1134	125.14	166.666	92.1306	171.809	81.0783	74.0709
Emberger Coefficient	Minimum	18.51	51.57	55.38	25.16	24.64	18.08	24.74	14.85	8.29	24.02	5.74	2.35	0.88	0.26	0.81	0.41
	Mean	49.1413	97.4345	105.96	49.8169	56.9648	41.4683	32.4532	22.3427	29.4164	29.9707	19.7755	9.54938	1.9182	3.02058	2.62763	2.65158
	Maximum	97.39	192.97	135.37	92.2	132.71	96.73	43.27	35.62	82.17	41.42	67.21	41.63	5.77	24.03	12.35	8.49
	Range	78.88	141.4	79.99	67.04	108.07	78.65	18.53	20.77	73.88	17.4	61.47	39.28	4.89	23.77	11.54	8.08
	Standard deviation	12.9954	22.9101	16.7896	13.0979	15.529	10.3994	3.08086	4.4705	15.5195	4.27792	8.16517	6.53173	0.688894	2.66408	1.07374	1.47842
Coefficient of variation of EVI	Minimum	72	133	183	93	82	35	114	65	52	185	18	23	25	13	21	14
	Mean	1075.39	814.736	826.48	937.451	930.343	890.173	1088.77	594.307	774.97	1391.05	456.482	483.393	342.477	186.855	325.385	145.72
	Maximum	8405	11861	4880	9291	8772	5238	5587	6731	6282	5709	11861	7733	4520	9212	5583	5858
	Range	8333	11728	4697	9198	8690	5203	5473	6666	6230	5524	11843	7710	4495	9199	5562	5844
	Standard deviation	740.664	432.631	358.705	528.426	492.329	486.622	774.272	425.505	540.856	725.658	569.17	490.285	262.287	237.281	278.044	158.056
Eveness of EVI	Minimum	1	6185	7282	45	18	16	120	16	2	3695	1	1	1	1	1	1
	Mean	8797.91	9352.65	9332.66	9229.31	9291.2	8948.71	8731.67	8183.32	8268.38	9123.21	6921.06	6691.83	6252.38	5629.91	6162.12	5461.8
	Maximum	10000	10000	9966	10000	10000	10000	10000	10000	10000	9963	10000	10000	10000	10000	10000	10000
	Range	9999	3815	2684	9955	9982	9984	9880	9984	9998	6268	9999	9999	9999	9999	9999	9999
	Standard deviation	1069.14	305.136	294.132	703.554	416.112	900.302	994.207	1488.22	1768.96	582.738	2557.79	2601.37	2738.16	2903.08	2772.87	2928.66
Range of EVI	Minimum	23	170	270	24	23	10	38	16	14	92	6	8	6	4	6	4
	Mean	678.828	1109.35	1021.07	1113.5	1044.06	733.803	655.485	309	475.373	950.568	201.27	139.405	92.4475	60.7217	84.2306	42.57
	Maximum	4611	4891	4489	5104	5352	5675	4441	4460	5599	5460	5314	4277	1825	6275	1989	2743
	Range	4588	4721	4219	5080	5329	5665	4403	4444	5585	5368	5308	4269	1819	6271	1983	2739
	Standard deviation	527.035	481.532	391.904	636.525	503.058	486.822	657.258	282.438	464.735	656.061	338.638	208.466	73.8324	116.379	62.662	45.1169
Shannon diversity of EVI	Minimum	1	6517	10742	32	12	11	83	14	1	2561	1	1	1	1	1	1
	Mean	15027.5	19909	19637.3	19043	19282	16179.7	14262.9	10391.5	12410.5	17595.9	7305.63	6052.85	5071.53	4298.85	4969.6	4059.89
	Maximum	27457	27612	26832	27525	27726	27644	27452	27026	27548	27348	27717	27110	24532	27580	22769	24732
	Range	27456	21095	16090	27493	27714	27633	27369	27012	27547	24787	27716	27109	24531	27579	22768	24731
	Standard deviation	5191.29	2540.79	2319.61	3986.61	3069.62	4671.26	4806.5	4177.56	5821.15	4321.36	4794.83	3636.12	2799.85	2747.87	2732.41	2462.03
Sun Irradiation [W/m2]	Minimum	200.7	182.6	187.4	193.5	200.3	195.9	223.5	221.2	211.3	231	212.1	239.1	240.4	216.9	240.9	239.7
	Mean	231.981	206.172	216.163	217.252	225.504	215.355	233.396	232.028	248.108	242.075	230.109	255.642	250.806	237.632	252.205	249.829
	Maximum	262.5	223	232.1	236.6	250.5	231.5	239.8	242.1	263.2	249	255.8	265.4	256.9	252.9	260.2	258.8
	Range	61.8	40.4	44.7	43.1	50.2	35.6	16.3	20.9	51.9	18	43.7	26.3	16.5	36	19.3	19.1
	Standard deviation	13.8595	5.0261	6.59542	5.5352	7.88364	4.55554	2.61088	4.84995	6.67607	4.16251	6.9886	4.6396	3.06771	4.7855	3.32837	4.95537
Organic Carbon Content in Soil [mg/m2]	Minimum	12	30.1911	32.1747	13.0923	14.5784	10.1918	13.2713	10.0283	9	13.5817	7.43298	8.18972	12.4225	8.01702	11.5003	11.0004
	Mean	33.7262	50.4876	52.7193	35.3557	37.2464	29.6159	21.7823	16.8214	20.5967	22.377	14.5804	14.1125	17.3634	17.1961	16.8319	17.7579
	Maximum	76.9216	110.92	97.7206	103.332	80.606	68.4166	44.0168	43.7552	85.271	38.5069	44.6902	35.1903	36.737	49.7522	30.3787	33
	Range	64.9216	80.7288	65.5459	90.2402	66.0275	58.2248	30.7456	33.7268	76.271	24.9252	37.2572	27.0006	24.3146	41.7352	18.8783	21.9996
	Standard deviation	8.53012	10.4727	7.90246	7.8248	5.92967	6.77265	4.91514	3.42605	7.83793	4.12894	3.93572	2.40693	1.40478	2.63601	2.2952	2.85829
Soil pH in H2O x 10	Minimum	62.9351	53.138	54.0158	61.0658	55.8682	60.8414	77	77.0021	68.2504	75	73.1165	72.0014	79.2281	78	80	80
	Mean	75.6191	66.9435	67.2455	76.9389	75.4858	77.3658	79.9839	80.9758	78.1212	78.9384	80.9753	80.4632	83.2904	82.7957	83.6665	83.2424
	Maximum	82	79.1096	78.9632	83.4505	84.901	84.2857	81.4491	83	83	85.5219	85	84	87.4224	86.8241	88	86
	Range	19.0649	25.9715	24.9474	22.3847	29.0328	23.4443	4.44914	5.99795	14.7496	10.5219	11.8835	11.9986	8.1943	8.82411	8	6
	Standard deviation	2.30452	3.87255	4.29612	2.53147	2.89959	2.25041	0.694122	0.895852	2.97061	2.0711	1.69067	1.8711	1.34572	1.35427	1.20647	0.880963
