# Supplementary material for: Environmental regionalization and endemic plant distribution in the Maghreb
Source: Environ Monit Assess. 2022 Jan 15;194(2):100. doi: 10.1007/s10661-021-09707-6 (PMC8761123; doi:10.1007/s10661-021-09707-6)
Supplement: Supplementary file 5 — Supplementary file5 (XLSX 175 KB) [file 10661_2021_9707_MOESM5_ESM.xlsx]

## Sheet: Arkusz1
Table S2. List of plants endemic for Maghreb (Algeria, Morocco, Tunisia) and occurence of these endemics in estimated environmental clusters/subclusters.
Family	Taxa	Author	IUCN Red List status	1 - Atlas	2a - Numidian	2b - Rifian	3a - Atlanto-Mediterranean	3b - Carthaginian	4 - Cirtaic	5 - Saharan Atlas	6a - Tachelhit	6b - Taurirt	6c - Gabesian	7 - Marrakeshan	8a - Western Saharan	8b - Tasssilian	9 - Central Saharan	10 - Hoggarian	11 - Tanezzouft	Reference
Pinaceae	Abies marocana	Trab.	EN	0	0	1	0	0	0	0	0	0	0	0	0	0	0	0	0	African Plant Database; El Oualidi et al. 2012; Plants of the World online
Pinaceae	Abies numidica	de Lannoy ex Carrière	CR	0	1	0	0	0	0	0	0	0	0	0	0	0	0	0	0	El Oualidi et al. 2012; IUCN; Yahi et al. 2012
Fabaceae	Acacia gummifera	Willd.	DD	1	0	0	1	0	0	1	1	0	0	1	1	0	0	0	0	African Plant Database; Boukri, 2017; eflora Maghreb; El Oualidi et al. 2012; Plants of the World online
Aceraceae	Acer granatense subsp. xauense	(Pau & Font Quer) Dobignard		0	0	1	0	0	0	0	0	0	0	0	0	0	0	0	0	African Plant Database; Dobignard et Chatelain 2011 (volume 2); El Oualidi et al. 2012
Asteraceae	Achillea maura	Humbert		0	0	1	1	0	0	0	0	0	0	0	0	0	0	0	0	African Plant Database; El Oualidi et al. 2012; Flore du Maroc
Poaceae	Achnatherum calamagrostis subsp. mesatlasicum	(Quézel) Dobignard		1	0	0	0	0	0	1	0	0	0	0	0	0	0	0	0	Dobignard et Chatelain 2011 (volume 1); eflora Maghreb; El Oualidi et al. 2012
Amaryllidaceae	Acis tingitana	(Baker ex Ball) Lled		0	0	1	0	0	0	0	0	0	0	0	0	0	0	0	0	Dobignard et Chatelain 2011 (volume 1); El Oualidi et al. 2012; Rankou et al. 2015
Fabaceae	Adenocarpus anagyrifolius	Cosson & Balansa		1	0	0	0	0	0	0	0	0	0	0	0	0	0	0	0	African Plant Database; El Oualidi et al. 2012; North Africa Trees
Fabaceae	Adenocarpus artemisiifolius	Jahand., Maire & Weiller		0	0	0	0	0	0	0	1	0	0	0	0	0	0	0	0	African Plant Database; El Oualidi et al. 2012; North Africa Trees
Fabaceae	Adenocarpus bacquei	Batt. & Pit.		1	0	0	0	0	0	1	0	0	0	0	0	0	0	0	0	Bouchet et al. 2018; eflora Maghreb; El Oualidi et al. 2012; North Africa Trees
Fabaceae	Adenocarpus boudyi	Batt. & Maire		1	0	0	0	0	0	0	1	0	0	0	0	0	0	0	0	eflora Maghreb; El Oualidi et al. 2012
Fabaceae	Adenocarpus cincinnatus	Maire		1	0	0	0	0	0	0	1	0	0	0	0	0	0	0	0	eflora Maghreb; El Oualidi et al. 2012; North Africa Trees
Fabaceae	Adenocarpus complicatus subsp. bracteatus	(Pau & Font Quer) Maire		1	0	0	0	0	0	0	1	0	0	0	0	0	0	0	0	Yahi et al. 2012
Fabaceae	Adenocarpus complicatus subsp. nainii	(Maire) P. E. Gibbs		1	0	1	1	0	0	0	0	0	0	0	0	0	0	0	0	eflora Maghreb; El Oualidi et al. 2012
Fabaceae	Adenocarpus decorticans	Boiss.		1	0	1	1	0	0	0	0	0	0	0	0	0	0	0	0	Dobignard et Chatelain 2011 (volume 3); North Africa Trees
Fabaceae	Adenocarpus faurei	Maire		0	0	0	0	0	1	0	0	0	0	0	0	0	0	0	0	El Oualidi et al. 2012; Miara et al. 2017
Fabaceae	Adenocarpus umbellatus	Batt.		0	0	0	1	0	0	0	0	0	0	0	0	0	0	0	0	African Plant Database; El Oualidi et al. 2012; North Africa Trees; Yahi et al. 2012
Crassulaceae	Aeonium arboreum subsp. korneliuslemsii	(H.-Y. Liu) Dobignard		0	0	0	0	0	0	0	1	0	0	0	0	0	0	0	0	eflora Maghreb; El Oualidi et al. 2012
Brassicaceae	Aethionema saxatile subsp. latifolium	H. Lindb.		1	0	0	0	0	0	0	0	0	0	0	0	0	0	0	0	Bouchet et al. 2018; eflora Maghreb; El Oualidi et al. 2012
Poaceae	Agropyron cristatum subsp. brachyatherum	(Maire) Dobignard		1	0	0	0	0	0	0	0	0	0	0	0	0	0	0	0	Bouchet et al. 2018; Dobignard et Chatelain 2011 (volume 1); eflora Maghreb; El Oualidi et al. 2012
Poaceae	Agropyropsis lolium	(Balansa ex Coss. & Durieu) A.Camus		0	0	0	1	0	1	0	0	0	0	0	0	0	0	0	0	African Plant Database; Dobignard et Chatelain 2011 (volume 1); El Oualidi et al. 2012
Poaceae	Agrostis atlantica	Maire & Trab		1	0	1	0	0	0	0	0	0	0	0	0	0	0	0	0	Dobignard et Chatelain 2011 (volume 1); El Oualidi et al. 2012; eflora Maghreb; Rankou et al. 2015
Rosaceae	Alchemilla atlantica	H. Lindb.		1	0	0	0	0	0	0	0	0	0	0	0	0	0	0	0	eflora Maghreb; El Oualidi et al. 2012
Rosaceae	Alchemilla gourzae	Ibn Tattou		1	0	0	0	0	0	0	0	0	0	0	0	0	0	0	0	eflora Maghreb; El Oualidi et al. 2012
Asteraceae	Aliella ballii	(Klatt) Greuter		1	0	0	0	0	0	0	0	0	0	0	0	0	0	0	0	African Plant Database; Dobignard et Chatelain 2011 (volume 2)
Asteraceae	Aliella embergeri	(Humbert & Maire) Qaiser & Lack		1	0	0	0	0	0	0	0	0	0	0	0	0	0	0	0	African Plant Database; Dobignard et Chatelain 2011 (volume 2)
Asteraceae	Aliella iminouakensis	(Emb.) Dobignard & Jeanmonod		1	0	0	0	0	0	0	0	0	0	0	0	0	0	0	0	African Plant Database; El Oualidi et al. 2012
Asteraceae	Aliella latifolia	(Maire) Dobignard		1	0	0	0	0	0	0	0	0	0	0	0	0	0	0	0	African Plant Database; El Oualidi et al. 2012
Asteraceae	Aliella platyphylla	(Maire) Qaiser & Lack		1	0	0	0	0	0	0	0	0	0	0	0	0	0	0	0	Dobignard et Chatelain 2011 (volume 2); eflora Maghreb; El Oualidi et al. 2012
Alliaceae	Allium altoatlanticum	Seregin		1	0	0	1	0	0	0	0	0	0	0	0	0	0	0	0	El Oualidi et al. 2012; Rankou et al. 2015
Alliaceae	Allium antiatlanticum	Emb. & Maire		0	0	0	1	0	0	0	0	0	0	0	0	0	0	0	0	African Plant Database; El Oualidi et al. 2012
Alliaceae	Allium fontanesii	J. Gay		0	1	0	1	0	1	1	0	0	0	0	0	0	0	0	0	African Plant Database; El Oualidi et al. 2012
Alliaceae	Allium litardierei	J.-M. Tison		1	0	0	1	0	1	1	0	0	0	0	0	0	1	0	0	Dobignard et Chatelain 2011 (volume 1); eflora Maghreb
Alliaceae	Allium multiflorum	Desf.	LC	1	1	0	1	0	1	1	1	0	0	0	0	0	0	0	0	African Plant Database; Dobignard et Chatelain 2011 (volume 1)
Alliaceae	Allium tourneuxii	Chabert		0	1	0	0	0	0	0	0	0	0	0	0	0	0	0	0	Bouchibane et al. 2017; Le Floc'h et al. 2010
Alliaceae	Allium trichocnemis	J. Gay	VU	0	1	0	0	0	1	0	0	0	0	0	0	0	0	0	0	Dobignard et Chatelain 2011 (volume 1); El Oualidi et al. 2012; IUCN
Alliaceae	Allium valdecallosum	Maire & Weiller		1	0	0	0	0	0	0	0	0	0	0	0	0	0	0	0	African Plant Database; Dobignard et Chatelain 2011 (volume 1); El Oualidi et al. 2012
Brassicaceae	Alyssum antiatlanticum	Emb. & Maire		0	0	0	0	0	0	1	0	0	0	0	0	0	0	0	0	eflora Maghreb; El Oualidi et al. 2012
Brassicaceae	Alyssum embergeri	Quézel		1	0	0	0	0	0	0	0	0	0	0	0	0	0	0	0	eflora Maghreb; El Oualidi et al. 2012
Brassicaceae	Alyssum flahaultianum	Emb. ex Greuter		1	0	0	0	0	0	0	0	0	0	0	0	0	0	0	0	El Oualidi et al. 2012; GBIF
Brassicaceae	Alyssum luteolum	Pomel		0	1	0	0	0	0	0	0	0	0	0	0	0	0	0	0	eflora Maghreb; El Oualidi et al. 2012
Brassicaceae	Alyssum macrocalyx	Coss. & Durieu		1	0	0	0	0	0	0	0	0	0	0	0	0	1	0	0	Ben El Mostafa et al. 2001; eflora Maghreb; El Oualidi et al. 2012
Brassicaceae	Alyssum scutigerum	Durieu		1	1	0	0	0	1	0	0	0	0	0	0	0	0	0	0	eflora Maghreb; El Oualidi et al. 2012
Poaceae	Ammochloa involucrata	Murb.		0	0	1	1	0	0	0	0	0	0	0	0	0	0	0	0	eflora Maghreb; El Oualidi et al. 2012; Rankou et al. 2015
Apiaceae	Ammoides atlantica	H.Wolff		0	1	0	0	0	1	0	0	0	0	0	0	0	0	0	0	eflora Maghreb; El Oualidi et al. 2012; GBIF
Amaranthaceae	Anabasis prostrata	Pomel		1	0	0	1	0	0	1	0	1	0	0	0	0	0	0	0	African Plant Database; eflora Maghreb; El Oualidi et al. 2012, North Africa Trees
Asteraceae	Anacyclus linearilobus	Boiss. & Reut.		0	1	0	1	0	0	0	0	0	0	0	0	0	0	0	0	African Plant Database; El Oualidi et al. 2012
Asteraceae	Anacyclus maroccanus	(Ball) Ball		0	0	0	1	0	0	0	1	0	0	1	0	0	0	0	0	eflora Maghreb; El Oualidi et al. 2012; Flore du Maroc
Plantaginaceae	Anarrhinum fruticosum subsp. brevifolium	(Coss. & Kralik) D.A. Sutton		0	0	0	0	0	0	0	0	1	0	0	0	0	1	0	0	Dobignard et Chatelain 2013 (volume 5); eflora Maghreb
Plantaginaceae	Anarrhinum fruticosum subsp. demnatense	(Coss.) Maire		1	0	0	0	0	0	1	0	0	0		0	0	0	0	0	Bouchet et al. 2018; eflora Maghreb; El Oualidi et al. 2012
Plantaginaceae	Anarrhinum pedatum	Desf.		1	1	1	1	0	0	0	0	0	0	0	0	0	0	0	0	African Plant Database; El Oualidi et al. 2012
Boraginaceae	Anchusa atlantica	Ball		1	0	1	1	0	0	0	0	0	0	0	0	0	0	0	0	eflora Maghreb; El Oualidi et al. 2012
Boraginaceae	Anchusa undulata subsp. lamprocarpa	Braun-Blanq. & Maire		0	0	1	1	1	0	0	0	0	0	0	0	0	0	0	0	African Plant Database; Dobignard et Chatelain 2011 (volume 2)
Phyllanthaceae	Andrachne maroccana	Ball		1	0	0	0	0	0	0	1	0	0	0	0	0	0	0	0	eflora Maghreb; El Oualidi et al. 2012
Asteraceae	Andryala atlanticola	Lindb.		1	0	0	0	0	0	0	0	0	0	0	0	0	0	0	0	African Plant Database; El Oualidi et al. 2012; Flore du Maroc
Asteraceae	Andryala chevallieri	Barratte ex L. Chevall.		0	1	0	1	0	0	1	0	0	0	0	0	0	0	0	0	eflora Maghreb; El Oualidi et al. 2012; Flore du Maroc
Asteraceae	Andryala maroccana	(CaBall) Maire		0	0	0	1	0	0	0	0	0	0	0	0	0	0	0	0	African Plant Database; El Oualidi et al. 2012; Flore du Maroc
Asteraceae	Andryala nigricans	Poir.		0	1	0	0	1	0	0	0	0	0	0	0	0	0	0	0	African Plant Database; Dobignard et Chatelain 2011 (volume 2)
Asteraceae	Andryala pinnatifida subsp. antonii	(Maire) Dobignard		1	0	0	0	0	0	0	0	0	0	0	0	0	0	0	0	African Plant Database; El Oualidi et al. 2012; Flore du Maroc
Asteraceae	Andryala pinnatifida subsp. ducellieri	(Batt.) Greuter		0	0	0	1	0	0	0	1	0	0	0	0	0	0	0	0	African Plant Database; Dobignard et Chatelain 2011 (volume 2)
Asteraceae	Andryala pinnatifida subsp. jahandiezii	(Maire) Greuter		0	0	0	1	0	0	0	1	0	0	0	0	0	0	0	0	African Plant Database; Dobignard et Chatelain 2011 (volume 2)
Asteraceae	Andryala pinnatifida subsp. mogadorensis	(Coss. ex Hook.f.) Greuter		0	0	0	1	0	0	0	1	0	0	0	0	0	0	0	0	African Plant Database, Flore du Maroc
Asteraceae	Anthemis abylaea	(Font Quer & Maire) Oberpr.		0	0	1	0	0	0	0	0	0	0	0	0	0	0	0	0	African Plant Database; El Oualidi et al. 2012; Flore du Maroc
Asteraceae	Anthemis boveana	J. Gay		0	0	0	1	0	0	0	0	0	0	0	0	0	0	0	0	eflora Maghreb; El Oualidi et al. 2012; GBIF
Asteraceae	Anthemis gharbensis	Oberpr.		0	0	0	1	0	0	0	0	0	0	0	0	0	0	0	0	African Plant Database; El Oualidi et al. 2012; Flore du Maroc
Asteraceae	Anthemis maritima subsp. pseudopunctata	Oberpr.		0	1	0	0	0	0	0	0	0	0	0	0	0	0	0	0	El Oualidi et al. 2012; GBIF
Asteraceae	Anthemis maroccana	Batt. & Pit.		1	0	1	1	0	0	0	0	0	0	0	0	0	0	0	0	African Plant Database; El Oualidi et al. 2012; Flore du Maroc
Asteraceae	Anthemis mauritiana	Maire & Sennen		0	0	0	1	0	0	0	0	0	0	0	0	0	0	0	0	African Plant Database; Dobignard et Chatelain 2011 (volume 2)
Asteraceae	Anthemis monilicostata	Pomel		0	0	0	0	0	0	1	0	0	0	0	0	0	0	0	0	Flore du Maroc, GBIF; Zedam 2018
Asteraceae	Anthemis pedunculata susbp. atlantica	Pomel		0	0	0	0	0	0	0	0	0	0	0	0	0	1	0	0	Le Floch et al. 2010
Asteraceae	Anthemis punctata	(Batt.) Oberpr.		0	1	0	0	0	0	0	0	0	0	0	0	0	0	0	0	African Plant Database; Dobignard et Chatelain 2011 (volume 2)
Asteraceae	Anthemis stiparum	Pomel		0	0	0	0	0	1	1	0	0	0	0	0	0	0	0	0	eflora Maghreb; El Oualidi et al. 2012; Flore du Maroc
Asteraceae	Anthemis tenuisecta	Ball		0	0	1	1	0	0	0	1	0	0	1	1	0	0	0	0	eflora Maghreb; El Oualidi et al. 2012; Flore du Maroc
Asteraceae	Anthemis ubensis	Pomel		0	1	0	0	1	0	0	0	0	0	0	0	0	0	0	0	Dobignard et Chatelain 2011 (volume 2); eflora Maghreb
Asteraceae	Anthemis zaianica	Oberpr.		0	0	0	1	0	0	0	0	0	0	0	0	0	0	0	0	African Plant Database; El Oualidi et al. 2012; Flore du Maroc
Fabaceae	Anthyllis vulneraria subsp. ajmasiana	(Pau) Raynaud & Sauvage		0	0	1	0	0	0	0	0	0	0	0	0	0	0	0	0	Dobignard et Chatelain 2012 (volume 4); eflora Maghreb
Fabaceae	Anthyllis vulneraria subsp. fatmae	Font Quer	DD	0	0	1	0	0	0	0	0	0	0	0	0	0	0	0	0	eflora Maghreb; El Oualidi et al. 2012
Fabaceae	Anthyllis vulneraria subsp. fruticans	Emb.	DD	1	0	0	1	0	0	0	0	0	0	0	0	0	0	0	0	eflora Maghreb; El Oualidi et al. 2012
Fabaceae	Anthyllis vulneraria subsp. matris-filiae	Emb. & Maire	DD	1	0	1	1	0	0	0	1	0	0	0	0	0	0	0	0	eflora Maghreb; El Oualidi et al. 2012
Fabaceae	Anthyllis vulneraria subsp. saharae	(Sagorski) Jahand. & Maire	DD	1	0	0	1	0	0	0	0	0	0	0	0	0	1	0	0	eflora Maghreb; El Oualidi et al. 2012
Fabaceae	Anthyllis warnieri	Emb.		1	0	0	0	0	0	0	0	0	0	0	0	0	0	0	0	eflora Maghreb; El Oualidi et al. 2012
Plantaginaceae	Antirrhinum martenii	(Font Quer) Rothm.		0	0	1	0	0	0	0	0	0	0	0	0	0	0	0	0	African Plant Database; El Oualidi et al. 2012
Asteraceae	Anvillea platycarpa	(Maire) Anderb.		0	0	0	0	0	0	0	1	0	0	0	0	0	0	0	0	African Plant Database; El Oualidi et al. 2012
Apocynaceae	Apteranthes burchardii subsp. maura	(Maire) Meve & F. Albers		0	0	0	0	0	0		1	0	0	0	0	0	0	0	0	Dobignard et Chatelain 2011 (volume 2); eflora Maghreb
Apocynaceae	Apteranthes europaea subsp. maroccana	(Hook.f.) Plowes		0	0	0	1	0	0	0	1	0	0	0	0	0	0	0	0	Dobignard et Chatelain 2011 (volume 2); eflora Maghreb
Apocynaceae	Apteranthes joannis	(Maire) Plowes		0	0	0	0	0	0	0	1	0	0	0	1	0	0	0	0	African Plant Database; Dobignard et Chatelain 2011 (volume 2)
Ranunculaceae	Aquilegia vulgaris subsp. ballii	(Litard. & Maire) Dobignard & D.Jord.		1	0	0	0	0	0	0	1	0	0	0	1	0	0	0	0	eflora Maghreb; El Oualidi et al. 2012
Ranunculaceae	Aquilegia vulgaris subsp. cossoniana	(Maire & Sennen) Dobignard & D.Jord.		0	0	1	1	0	0	0	0	0	0	0	0	0	0	0	0	eflora Maghreb; El Oualidi et al. 2012
Brassicaceae	Arabis conringioides	Ball		1	0	0	0	0	0	0	0	0	0	0	0	0	0	0	0	eflora Maghreb; El Oualidi et al. 2012
Brassicaceae	Arabis doumetii	Coss.		0	1	0	0	0	0	0	0	0	0	0	0	0	0	0	0	El Oualidi et al. 2012; Yahi et al. 2012
Brassicaceae	Arabis erubescens	Ball		1	0	0	0	0	0	0	0	0	0	0	0	0	0	0	0	eflora Maghreb; El Oualidi et al. 2012
Brassicaceae	Arabis josiae	Jahand. & Maire		1	0	1	1	0	0	0	0	0	0	0	0	0	0	0	0	eflora Maghreb; El Oualidi et al. 2012
Brassicaceae	Arabis pubescens	(Desf.) Poir.		1	1	1	1	0	0	0	0	0	0	0	0	0	0	0	0	eflora Maghreb; El Oualidi et al. 2012
Brassicaceae	Arabis tunetata	Murb.		0	0	0	0	1	1	0	0	0	0	0	0	0	0	0	0	El Oualidi et al. 2012; Neffati et al. 1999
Brassicaceae	Arabis verdieri	Quézel		1	0	0	0	0	0	0	0	0	0	0	0	0	0	0	0	El Oualidi et al. 2012
Asteraceae	Arctium atlanticum	(Pomel) H. Lindb.		1	1	1	1	0	0	0	0	0	0	0	0	0	0	0	0	African Plant Database; El Oualidi et al. 2012; Flore du Maroc
Caryophyllaceae	Arenaria aggregata subsp. mauritanica	(Batt.) Maire		1	0	0	0	0	0	1	0	0	0	0	0	0	0	0	0	eflora Maghreb; El Oualidi et al. 2012
Caryophyllaceae	Arenaria cerastioides	(Poir.)		1	1	1	1	0	1	0	0	0	0	0	0	0	0	0	0	Dobignard et Chatelain 2011 (volume 3); eflora Maghreb; El Oualidi et al. 2012; Sakhraoui et al. 2020
Caryophyllaceae	Arenaria dyris	Humbert		1	0	0	0	0	0	1	0	0	0	0	0	0	0	0	0	Bouchet et al. 2018; Dobignard et Chatelain 2011 (volume 3); eflora Maghreb; El Oualidi et al. 2012
Caryophyllaceae	Arenaria grandiflora subsp. gomarica	L. Sáez, J. M. Monts. & Roselló		0	0	1	0	0	0	0	0	0	0	0	0	0	0	0	0	eflora Maghreb; El Oualidi et al. 2012
Caryophyllaceae	Arenaria mairei	Emb.		1	0	0	0	0	0	0	0	0	0	0	0	0	0	0	0	eflora Maghreb; El Oualidi et al. 2012
Caryophyllaceae	Arenaria modesta subsp. africana	(Pau) Dobignard		0	0	1	1	0	0	0	0	0	0	0	0	0	0	0	0	Dobignard et Chatelain 2011 (volume 3); eflora Maghreb
Caryophyllaceae	Arenaria olloixii	Jahand., Maire & Weiller		0	0	0	0	0	0	0	1	0	0	0	0	0	0	0	0	eflora Maghreb; El Oualidi et al. 2012
Caryophyllaceae	Arenaria pungens subsp. boissieri	Emb.		1	0	0	0	0	0	0	0	0	0	0	0	0	0	0	0	eflora Maghreb; El Oualidi et al. 2012
Caryophyllaceae	Arenaria salzmannii	(Willk.) Dobignard		0	0	1	1	0	0	0	0	0	0	0	0	0	0	0	0	Dobignard et Chatelain 2011 (volume 3); eflora Maghreb
Caryophyllaceae	Arenaria saxigena	(Humbert & Maire) Dobignard		1	0	0	1	0	0	0	0	0	0	0	0	0	0	0	0	Dobignard et Chatelain 2011 (volume 3); eflora Maghreb
Sapotaceae	Argania spinosa	L.	VU	0	0	0	1	0	0	0	1	0	0	0	1	0	0	0	0	El Oualidi et al. 2012; Moukrim et al. 2019
Fabaceae	Argyrocytisus battandieri	(Maire) Raynaud	DD	1	0	1	1	0	0	0	0	0	0	0	0	0	0	0	0	eflora Maghreb; El Oualidi et al. 2012
Fabaceae	Argyrolobium microphyllum	Ball		0	0	0	0	0	0	0	1	0	0	0	0	0	0	0	0	Dobignard et Chatelain 2012 (volume 4)
Fabaceae	Argyrolobium zanonii subsp. fallax	(Ball) Greuter		1	0	0	0	0	0	0	0	0	0	0	0	0	0	0	0	eflora Maghreb; El Oualidi et al. 2012
Fabaceae	Argyrolobium zanonii subsp. grandiflorum	(Boiss. & Reut.) Greuter		0	0	0	1	0	1	1	0	0	0	0	0	0	0	0	0	eflora Maghreb; El Oualidi et al. 2012
Fabaceae	Argyrolobium zanonii subsp. stipulaceum	(Ball) Greuter		1	0	0	0	0	0	1	0	0	0	0	0	0	0	0	0	African Plant Database; Dobignard et Chatelain 2012 (volume 4)
Araceae	Arisarum vulgare subsp. hastatum	(Pomel) Dobignard		0	1	0	1	0	0	0	0	0	0	0	0	0	0	0	0	African Plant Database; Dobignard et Chatelain 2011 (volume 1)
Aristolochiaceae	Aristolochia fontanesii	Boiss. & Reut.		1	1	1	1	0	0	0	0	0	0	0	0	0	0	0	0	eflora Maghreb; El Oualidi et al. 2012
Plumbaginaceae	Armeria alpinifolia	Pau & Font Quer		0	0	1	0	0	0	0	0	0	0	0	0	0	0	0	0	eflora Maghreb; El Oualidi et al. 2012
Plumbaginaceae	Armeria atlantica	Pomel		1	1	0	1	0	1	0	0	0	0	0	0	0	0	0	0	eflora Maghreb; El Oualidi et al. 2012
Plumbaginaceae	Armeria choulettiana	Pomel		1	1	1	1	0	0	1	1	0	0	0	0	0	0	0	0	eflora Maghreb; El Oualidi et al. 2012
Plumbaginaceae	Armeria ebracteata	Pomel		1	0	1	0	0	1	1	0	0	0	0	0	0	0	0	0	eflora Maghreb; El Oualidi et al. 2012; GBIF; Miara et al. 2017
Plumbaginaceae	Armeria masguindalii	(Pau) Nieto Fel.		0	0	1	0	0	0	0	0	0	0	0	0	0	0	0	0	African Plant Database; Dobignard et Chatelain 2013 (volume 5)
Plumbaginaceae	Armeria mauritanica	Wallr.		0	1	0	1	0	0	0	0	0	0	0	0	0	0	0	0	African Plant Database; El Oualidi et al. 2012
Plumbaginaceae	Armeria simplex	Pomel		0	1	1	1	0	0	0	0	0	0	0	0	0	0	0	0	eflora Maghreb; El Oualidi et al. 2012
Plumbaginaceae	Armeria spinulosa	Boiss.		0	1	0	0	0	0	0	0	0	0	0	0	0	0	0	0	eflora Maghreb; El Oualidi et al. 2012
Plumbaginaceae	Armeria tingitana	Boiss. & Reut.		0	0	1	1	0	0	0	0	0	0	0	0	0	0	0	0	eflora Maghreb; El Oualidi et al. 2012
Asteraceae	Artemisia alba subsp. chitachensis	Coss. ex Maire		1	0	0	0	0	0	0	0	0	0	0	0	0	0	0	0	African Plant Database; El Oualidi et al. 2012; Flore du Maroc
Asteraceae	Artemisia alba subsp. kabylica	(Chabert) Greuter		0	1	0	0	0	0	0	0	0	0	0	0	0	0	0	0	El Oualidi et al. 2012
Asteraceae	Artemisia algeriensis	Filatova		0	1	0	0	0	0	0	0	0	0	0	0	0	0	0	0	El Oualidi et al. 2012
Asteraceae	Artemisia atlantica	Coss.		1	0	0	0	0	1	1	0	0	0	0	1	0	0	0	0	African Plant Database; El Oualidi et al. 2012; Flore du Maroc
Asteraceae	Artemisia campestris subsp. cinerea	Le Houér.		0	1	0	0	0	0	0	0	0	0	0	0	0	0	0	0	El Oualidi et al. 2012
Asteraceae	Artemisia flahaultii	Emb. & Maire		1	0	0	0	0	0	0	0	0	0	0	0	0	0	0	0	eflora Maghreb; El Oualidi et al. 2012; Flore du Maroc
Asteraceae	Artemisia huguetii	CaBall		1	0	0	0	0	0	1	1	0	0	0	0	0	0	0	0	eflora Maghreb; El Oualidi et al. 2012; Flore du Maroc
Asteraceae	Artemisia ifranensis	J. Didier		1	0	0	0	0	0	0	0	0	0	0	0	0	0	0	0	African Plant Database; El Oualidi et al. 2012; Flore du Maroc
Asteraceae	Artemisia mesatlantica	Maire		1	0	0	0	0	0	1	0	0	0	0	0	0	0	0	0	African Plant Database; El Oualidi et al. 2012; Flore du Maroc
Asteraceae	Artemisia negrei	Ouyahya		1	0	0	0	0	0	1	0	0	0	0	0	0	0	0	0	African Plant Database; El Oualidi et al. 2012; Flore du Maroc
Asteraceae	Artemisia oranensis	Filatova		0	0	0	1	0	0	0	0	0	1	0	0	0	0	0	0	African Plant Database; El Oualidi et al. 2012; Flore du Maroc
Asteraceae	Artemisia saharae	Pomel		0	0	0	0	0	0	1	0	0	0	0	0	1	1	1	0	eflora Maghreb; Le Floch et al. 2010
Asparagaceae	Asparagus altissimus	Munby		0	0	1	1	0	0	0	1	0	0	1	0	0	0	0	0	Dobignard et Chatelain 2011 (volume 1); North Africa Trees
Rubiaceae	Asperula litardierei	Humbert		1	0	0	0	0	0	0	0	0	0	0	0	0	0	0	0	eflora Maghreb; El Oualidi et al. 2012
Asphodelaceae	Asphodelus acaulis	Desf.	LC	1	0	0	1	0	1	1	0	1	0	0	0	0	0	0	0	African Plant Database; Dobignard et Chatelain 2011 (volume 1); eflora Maghreb; El Oualidi et al. 2012
Asphodelaceae	Asphodelus gracilis	Braun-Blanq. & Maire		0	0	0	1	0	0	0	0	0	0	0	0	0	0	0	0	Dobignard et Chatelain 2011 (volume 1); El Oualidi et al. 2012; Rankou et al. 2015
Asteraceae	Aster pujosii	Quézel		1	0	0	0	0	0	0	0	0	0	0	0	0	0	0	0	African Plant Database; El Oualidi et al. 2012; Flore du Maroc
Asteraceae	Asteriscus imbricatus	(Cav.) DC.		0	0	0	0	0	0	0	1	0	0	0	0	0	0	0	0	eflora Maghreb; El Oualidi et al. 2012
Asteraceae	Asteriscus pinifolius	Maire & Wilczek		0	0	0	0	0	0	0	1	0	0	0	1	0	0	0	0	eflora Maghreb; El Oualidi et al. 2012
Fabaceae	Astragalus aberrans	Förther & Podlech		1	0	0	0	0	0	0	0	0	0	0	0	0	0	0	0	African Plant Database; Dobignard et Chatelain 2012 (volume 4); El Oualidi et al. 2012;
Fabaceae	Astragalus depressus subsp. atlantis	Maire		1	0	0	0	0	0	0	0	0	0	0	0	0	0	0	0	eflora Maghreb; El Oualidi et al. 2012
Fabaceae	Astragalus falciformis	Desf.		0	1	0	0	1	1	1	0	0	0	0	0	0	0	0	0	Dobignard et Chatelain 2012 (volume 4); eflora Maghreb
Fabaceae	Astragalus faurei	Maire		0	0	0	1	0	0	0	0	0	0	0	0	0	0	0	0	eflora Maghreb; El Oualidi et al. 2012
Fabaceae	Astragalus fontianus	Maire		0	0	1	0	0	0	0	0	0	0	0	0	0	0	0	0	Dobignard et Chatelain 2012 (volume 4); eflora Maghreb; El Oualidi et al. 2012
Fabaceae	Astragalus fontqueri	Maire & Sennen		0	0	0	1	0	0	0	0	0	0	0	0	0	0	0	0	Dobignard et Chatelain 2012 (volume 4); eflora Maghreb; El Oualidi et al. 2012
Fabaceae	Astragalus froedinii	Murb.	LC	1	0	0	0	0	0	0	0	0	0	0	0	0	0	0	0	eflora Maghreb; El Oualidi et al. 2012
Fabaceae	Astragalus geniculatus	Desf.		1	1	0	1	0	1	1	0	0	0	0	0	0	0	1	0	African Plant Database; Dobignard et Chatelain 2012 (volume 4)
Fabaceae	Astragalus gombo	Bunge		1	0	0	1	0	1	1	1	0	0	0	0	0	1	0	0	eflora Maghreb; El Oualidi et al. 2012
Fabaceae	Astragalus granatensis subsp. maroccanus	(Font Quer) Dobignard		1	0	1	0	0	0	0	0	0	0	0	0	0	0	0	0	African Plant Database; Dobignard et Chatelain 2012 (volume 4)
Fabaceae	Astragalus gryphus	Coss. & Durieu ex Bunge		1	0	0	0	0	0	0	0	0	0	0	0	0	0	0	0	eflora Maghreb; El Oualidi et al. 2012
Fabaceae	Astragalus ibrahimianus	Maire		1	0	0	0	0	0	0	0	0	0	0	0	0	0	0	0	Bouchet et al. 2018; eflora Maghreb; El Oualidi et al. 2012
Fabaceae	Astragalus incanus subsp. incurvus	(Desf.) Maire		1	0	1	0	0	0	1	0	0	0	0	0	0	0	0	0	eflora Maghreb; El Oualidi et al. 2012
Fabaceae	Astragalus longicaulis	Pomel		1	0	0	1	1	0	1	0	0	0	0	0	0	0	1	0	eflora Maghreb; El Oualidi et al. 2012
Fabaceae	Astragalus maireanus	Greuter & Burdet		1	0	0	0	0	0	0	0	0	0	0	0	0	0	0	0	eflora Maghreb; El Oualidi et al. 2012
Fabaceae	Astragalus maroccanus	Braun-Blanq. & Maire		0	0	0	0	0	0	0	1	0	0	1	0	0	0	0	0	eflora Maghreb; El Oualidi et al. 2012
Fabaceae	Astragalus maurorum	Murb.		1	0	0	0	0	0	1	0	0	0	0	0	0	1	0	0	African Plant Database; Dobignard et Chatelain 2012 (volume 4)
Fabaceae	Astragalus maurus	(Humbert & Maire) Pau		0	0	1	1	0	0	0	0	0	0	0	0	0	0	0	0	eflora Maghreb; El Oualidi et al. 2012
Fabaceae	Astragalus reesei	Maire		0	0	0	1	0	0	1	0	0	1	0	0	0	0	0	0	eflora Maghreb; El Oualidi et al. 2012
Fabaceae	Astragalus reinii	Ball		1	0	0	0	0	0	0	0	0	0	0	0	0	0	0	0	eflora Maghreb; El Oualidi et al. 2012
Fabaceae	Astragalus schizotropis	Murb.		0	0	0	1	0	0	0	0	0	0	0	0	0	0	0	0	eflora Maghreb; El Oualidi et al. 2012
Fabaceae	Astragalus turolensis subsp. exsul	(Font Quer) Maire		1	0	0	0	0	0	1	0	0	0	0	0	0	0	0	0	eflora Maghreb; El Oualidi et al. 2012
Campanulaceae	Asyneuma rigidum subsp. aurasiacum	(Batt. & Trab.) Damboldt		0	0	0	0	0	0	1	0	0	0	0	0	0	0	0	0	eflora Maghreb; El Oualidi et al. 2012
Asteraceae	Atractylis caerulea	Batt.		0	0	0	0	0	0	1	0	0	0	0	0	0	0	0	0	El Oualidi et al. 2012; Medjahdi 2010
Asteraceae	Atractylis polycephala	Coss.		1	0	0	0	0	0	1	0	0	0	0	0	0	0	0	0	eflora Magreb; El Oualidi et al. 2012; Flore du Maroc
Amaranthaceae	Atriplex colerei	Maire		0	0	0	0	0	0	0	1	0	0	0	0	0	0	0	0	Dobignard & Chatelain 2011 (volume 2); El Oualidi et al. 2012; North Africa Trees
Amaranthaceae	Atriplex malvana	Aellen & Sauvage		0	0	0	0	0	0	1	0	0	0	0	0	0	0	0	0	Dobignard & Chatelain 2011 (volume 2); eflora Maghreb; El Oualidi et al. 2012; Flore du Maroc
Poaceae	Avena agadiriana	B.R.Baum & Fedak		0	0	0	1	0	0	0	1	0	0	0	0	0	0	0	0	Dobignard et Chatelain 2011 (volume 1); El Oualidi et al. 2012; Rankou et al. 2015
Poaceae	Avena atlantica	B.R.Baum & Fedak		0	0	0	0	0	0	0	1	0	0	0	0	0	0	0	0	Dobignard et Chatelain 2011 (volume 1); El Oualidi et al. 2012; Rankou et al. 2015
Poaceae	Avena macrostachya	Balansa ex Coss. &_Durieu		0	1	0	0	0	1	0	0	0	0	0	0	0	0	0	0	Baum & Rajhathy 1976; Dobignard et Chatelain 2011 (volume 1); El Oualidi et al. 2012
Poaceae	Avena magna	Murphy & Terrell		0	0	1	1	0	0	0	0	0	0	0	0	0	0	0	0	eflora Maghreb; El Oualidi et al. 2012; Rankou et al. 2015
Poaceae	Avenula breviaristata	(Barratte ex Trab.) Holub		0	0	0	0	0	1	1	0	0	0	0	0	0	0	0	0	Dobignard et Chatelain 2011 (volume 1)
Lamiaceae	Ballota bullata	Pomel		0	1	0	1	1	0	0	0	0	0	0	0	0	0	0	0	eflora Maghreb, El Oualidi et al. 2012
Lamiaceae	Ballota hirsuta subsp. inermis	(Emb. & Maire) Dobignard		0	0	0	1	0	0	0	0	0	0	0	0	0	0	0	0	eflora Maghreb; El Oualidi et al. 2012
Lamiaceae	Ballota hirsuta subsp. maroccana	(Murb.) Patzakbdtfx		1	0	0	1	0	1	1	1	1	0	1	0	0	1	0	0	eflora Maghreb; El Oualidi et al. 2012
Lamiaceae	Ballota hirsuta subsp. saharica	(Diels) Greuter & Burdet		0	0	0	0	0	0	0	0	0	0	0	0	0	0	1	0	eflora Maghreb; El Oualidi et al. 2012
Lamiaceae	Ballota vellerea	Maire, Weiller & Wilczek		1	0	0	0	0	0	0	0	0	0	0	0	0	0	0	0	El Oualidi et al. 2012
Orobanchaceae	Bartsiella rameauana	(Emb.) Bolliger		1	0	0	0	0	0	0	0	0	0	0	0	0	0	0	0	eflora Maghreb; El Oualidi et al. 2012
Hyacinthaceae	Battandiera amoena	(Batt.) J.C.Manning & Goldblatt		0	0	0	0	0	0	1	0	0	0	0	0	0	1	0	0	Dobignard et Chatelain 2011 (volume 1); eflora Maghreb; El Oualidi et al. 2012
Hyacinthaceae	Bellevalia galitensis	Bocchieri & Mossa		0	0	0	0	1	0	0	0	1	0	0	0	0	0	0	0	Dobignard et Chatelain 2011 (volume 1); El Oualidi et al. 2012; Le Floch et al. 2010
Hyacinthaceae	Bellevalia pomelii	Maire		0	0	0	1	0	0	0	0	0	0	0	0	0	0	0	0	Dobignard et Chatelain 2011 (volume 1); El Oualidi et al. 2012; Yahi et al. 2012
Asteraceae	Bellis coerulescens	Coss. ex Ball		1	0	0	0	0	0	1	0	0	0	0	0	0	0	0	0	African Plant Database; Ben El Mostafa et al. 2001; El Oualidi et al. 2012
Asteraceae	Bellis prostrata	Pomel	NT	0	1	0	1	1	0	0	0	0	0	0	0	0	0	0	0	African Plant Database; IUCN; Pottier-ALapetite 1981; Sakhraoui et al. 2020
Asteraceae	Bellis rotundifolia	(Desf.) Boiss. & Reut.	LC	0	0	0	1	0	1	0	0	1	0	0	0	0	0	0	0	Ben El Mostafa et al. 2001; eflora Maghreb, El Oualidi et al. 2012
Brassicaceae	Biscutella atlantica	(Maire) Greuter & Burdet		1	0	1	1	0	0	0	0	0	0	0	0	0	0	0	0	Dobignard et Chatelain 2011 (volume 3); eflora Maghreb
Brassicaceae	Biscutella brevicalcarata	(Batt.) Batt.		1	0	0	0	0	0	0	0	0	0	0	0	0	0	0	0	eflora Maghreb, El Oualidi et al. 2012
Brassicaceae	Biscutella mauritanica	Jord.		0	0	0	1	0	1	0	0	0	0	0	0	0	0	0	0	African Plant Database; Dobignard et Chatelain 2011 (volume 3)
Brassicaceae	Biscutella raphanifolia	Poir.		1	1	0	1	0	1	0	0	0	0	0	0	0	0	0	0	Dobignard et Chatelain 2011 (volume 3); eflora Maghreb
Boraginaceae	Borago longifolia	Poir.		0	1	0	0	0	0	0	0	0	0	0	0	0	0	0	0	African Plant Database; Quezel & Santa 1962; Sakhraoui et al. 2020; Yahi et al. 2012
Boraginaceae	Borago trabutii	Maire		1	0	0	0	0	0	1	0	0	0	0	0	0	0	0	0	eflora Maghreb, El Oualidi et al. 2012
Poaceae	Brachypodium atlanticum	Dobignard		1	0	0	0	0	0	1	0	0	0	0	0	0	0	0	0	African Plant Database; El Oualidi et al. 2012; Rankou et al. 2015
Brassicaceae	Brassica fruticulosa subsp. numidica	(Coss.) Maire		0	1	0	0	0	0	0	0	0	0	0	0	0	0	0	0	African Plant Database; Sakhraoui et al. 2020; Yahi et al. 2012
Brassicaceae	Brassica fruticulosa subsp. pomeliana	Maire ex Greuter		0	0	0	0	0	1	0	0	0	0	0	0	0	0	0	0	eflora Maghreb, El Oualidi et al. 2012
Brassicaceae	Brassica fruticulosa subsp. radicata	(Desf.) Batt.		1	0	0	1	0	0	0	0	0	0	0	0	0	0	0	0	eflora Maghreb, El Oualidi et al. 2012
Brassicaceae	Brassica maurorum	Durieu		0	0	0	1	0	0	0	0	0	0	0	0	0	0	0	0	eflora Maghreb, El Oualidi et al. 2012
Brassicaceae	Brassica procumbens	(Poiret) Schultz.		0	1	0	0	0	0	0	0	0	0	0	0	0	0	0	0	eflora Maghreb; Sakhraoui et al. 2020
Brassicaceae	Brassica spinescens	Pomel		0	0	0	1	0	0	0	0	0	0	0	0	0	0	0	0	eflora Maghreb, El Oualidi et al. 2012
Poaceae	Bromopsis maroccana	(Pau & Font Quer) Holub		1	1	1	1	0	0	0	0	0	0	0	0	0	0	0	0	eflora Maghreb, El Oualidi et al. 2012; Rankou et al. 2015
Caryophyllaceae	Bufonia chevalieri	Batt.		0	0	0	0	0	0	1	0	0	0	0	0	0	0	0	0	eflora Maghreb, El Oualidi et al. 2012
Caryophyllaceae	Bufonia duvaljouvei	Batt. & Trab.		1	0	0	1	0	1	0	0	0	0	0	0	0	0	0	0	eflora Maghreb, El Oualidi et al. 2012
Caryophyllaceae	Bufonia murbeckii	Emb.		1	0	0	0	0	0	0	0	0	0	0	0	0	0	0	0	Bouchet et al. 2018; eflora Maghreb; El Oualidi et al. 2012
Apiaceae	Bunium atlanticum	(Maire) Dobignard		1	1	1	1	0	0	0	0	0	0	0	0	0	0	0	0	African Plant Database; El Oualidi et al. 2012
Apiaceae	Bunium chabertii	(Batt.) Batt.		0	1	0	0	0	0	0	0	0	0	0	0	0	0	0	0	El Oualidi et al. 2012; Yahi et al. 2012
Apiaceae	Bunium crassifolium	(Batt.) Batt.		0	1	0	0	0	0	0	0	0	0	0	0	0	0	0	0	African Plant Database; Dobignard et Chatelain 2011 (volume 2)
Apiaceae	Bunium elatum	(Batt.) Batt.	LC	0	1	0	0	0	1	0	0	0	0	0	0	0	0	0	0	African Plant Database; Dobignard et Chatelain 2011 (volume 2); El Oualidi et al. 2012; Yahi et al. 2012
Apiaceae	Bupleurum album	Maire		1	0	0	0	0	0	1	0	0	0	0	1	0	0	0	0	African Plant Database; El Oualidi et al. 2012; Flore du Maroc
Apiaceae	Bupleurum antonii	Maire		1	0	0	0	0	0	0	0	0	0	0	0	0	0	0	0	African Plant Database; El Oualidi et al. 2012; Flore du Maroc
Apiaceae	Bupleurum atlanticum	Murb.		1	0	1	1	0	0	1	0	0	0	0	0	0	0	0	0	African Plant Database; El Oualidi et al. 2012; Flore du Maroc; Le Floch et al 2010
Apiaceae	Bupleurum balansae	Boiss. & Reut.		0	1	1	1	0	0	1	0	0	0	0	0	0	0	0	0	African Plant Database; El Oualidi et al. 2012; Flore du Maroc
Apiaceae	Bupleurum benoistii	Litard. & Maire		1	0	0	0	0	0	0	0	0	0	0	0	0	0	0	0	African Plant Database; El Oualidi et al. 2012; Flore du Maroc
Apiaceae	Bupleurum canescens	Schousb.		1	0	0	0	0	0	0	1	0	0	0	0	0	0	0	0	Dobignard et Chatelain 2011 (volume 2); Flore du Maroc
Apiaceae	Bupleurum dumosum	Coss. & Balansa		1	0	0	0	0	0	0	1	0	0	0	1	0	0	0	0	African Plant Database; Dobignard et Chatelain 2011 (volume 2); El Oualidi et al. 2012; Flore du Maroc
Apiaceae	Bupleurum faurelii	Maire		1	0	0	0	0	0	1	0	0	0	0	0	0	0	0	0	African Plant Database; Dobignard et Chatelain 2011 (volume 2); El Oualidi et al. 2012; Flore du Maroc
Apiaceae	Bupleurum lateriflorum	Coss. ex Batt.		1	0	0	0	0	0	0	0	0	0	0	0	0	0	0	0	African Plant Database; El Oualidi et al. 2012
Apiaceae	Bupleurum mesatlanticum	Litard. & Maire		1	0	0	0	0	0	1	0	0	0	0	0	0	0	0	0	African Plant Database; Dobignard et Chatelain 2011 (volume 2); El Oualidi et al. 2012; Flore du Maroc
Apiaceae	Bupleurum montanum	Coss.		1	1	1	1	1	0	1	0	0	0	0	0	0	0	0	0	Bouchibane et al. 2017; eflora Maghreb; El Oualidi et al. 2012
Apiaceae	Bupleurum plantagineum	Desf.		0	1	0	0	0	0	0	0	0	0	0	0	0	0	0	0	African Plant Database; El Oualidi et al. 2012; Yahi et al. 2012
Apiaceae	Bupleurum subspinosum	Maire & Weiller		1	0	0	0	0	0	1	0	0	0	0	0	0	0	0	0	African Plant Database; El Oualidi et al. 2012; Flore du Maroc
Lamiaceae	Calamintha candidissima	(Munby) Benth.		0	1	0	1	0	0	0	0	0	0	0	0	0	0	0	0	eflora Maghreb; El Oualidi et al. 2012
Lamiaceae	Calamintha grandiflora subsp. baborensis	(Batt.) N. Galland		1	0	1	1	0	0	0	0	0	0	0	0	0	0	0	0	African Plant Database; El Oualidi et al. 2012
Lamiaceae	Calamintha hispidula	Boiss. & Reut.		0	1	0	1	0	0	0	0	0	0	0	0	0	0	0	0	El Oualidi et al. 2012; GBIF
Lamiaceae	Calamintha nervosa	Pomel		0	1	0	0	0	0	0	0	0	0	0	0	0	0	0	0	African Plant Database; El Oualidi et al. 2012
Asteraceae	Calendula eckerleinii	Ohle		0	0	1	1	0	0	0	0	0	0	0	0	0	0	0	0	African Plant Database; El Oualidi et al. 2012
Asteraceae	Calendula lanzae	Maire		0	0	0	0	0	0	0	1	0	0	0	0	0	0	0	0	African Plant Database; El Oualidi et al. 2012
Asteraceae	Calendula maroccana	(Ball) B.D. Jacks.		1	0	0	0	0	0	0	0	0	0	0	0	0	0	0	0	African Plant Database; El Oualidi et al. 2012
Asteraceae	Calendula meuselii	Ohle		0	0	0	1	0	0	0	0	0	0	0	0	0	0	0	0	African Plant Database; El Oualidi et al. 2012
Asteraceae	Calendula suffruticosa subsp. balansae	(Boiss. & Reut.) Ohle		0	0	0	1	0	1	0	0	0	0	0	0	0	0	0	0	Dobignard et Chatelain 2011 (volume 2); eflora Maghreb
Asteraceae	Calendula suffruticosa subsp. monardii	(Boiss. & Reut.) Ohle		0	1	0	0	0	0	0	0	0	0	0	0	0	0	0	0	Dobignard et Chatelain 2011 (volume 2); eflora Maghreb; El Oualidi et al. 2012
Asteraceae	Calendula suffruticosa subsp. tlemcensis	Ohle		0	0	0	1	0	0	0	0	0	0	0	0	0	0	0	0	Dobignard et Chatelain 2011 (volume 2)
Polygonaceae	Calligonum calvescens	Maire		0	0	0	0	0	0	0	0	0	0	0	0	0	1	0	0	eflora Maghreb; El Oualidi et al. 2012
Plantaginaceae	Callitriche mathezii	Schotsman		1	0	0	1	0	0	0	0	0	0	0	0	0	0	0	0	eflora Maghreb; El Oualidi et al. 2012
Campanulaceae	Campanula afganica	Pomel		1	1	0	0	0	0	0	0	0	0	0	0	0	0	0	0	Dobignard et Chatelain 2011 (volume 3); eflora Maghreb
Campanulaceae	Campanula alata	Desf	NT	0	1	0	0	0	0	0	0	0	0	0	0	0	0	0	0	Bouchibane et al. 2017; Sakhraoui et al. 2020
Campanulaceae	Campanula atlantis	Gatt., Maire & Weiler		1	0	0	0	0	0	0	0	0	0	0	0	0	0	0	0	El Oualidi et al. 2012; GBIF
Campanulaceae	Campanula baborensis	Quézel		0	1	0	0	0	0	0	0	0	0	0	0	0	0	0	0	eflora Maghreb; El Oualidi et al. 2012
Campanulaceae	Campanula bordesiana subsp. bordesiana	Maire		0	0	0	0	0	0	0	0	0	0	0	0	0	0	1	0	eflora Maghreb; El Oualidi et al. 2012
Campanulaceae	Campanula filicaulis subsp. embergeri	(Litard. & Maire) Dobignard		1	0	0	0	0	0	0	0	0	0	0	0	0	0	0	0	eflora Maghreb; El Oualidi et al. 2012
Campanulaceae	Campanula guinochetii	Quézel		1	0	0	0	0	0	0	0	0	0	0	0	0	0	0	0	Bouchet et al. 2018; eflora Maghreb; El Oualidi et al. 2012
Campanulaceae	Campanula hypocrateriformis	Dobignard		0	0	0	0	0	0	0	1	0	0	0	0	0	0	0	0	eflora Maghreb; El Oualidi et al. 2012
Campanulaceae	Campanula jurjurensis	Pomel		0	1	0	0	0	1	0	0	0	0	0	0	0	0	0	0	El Oualidi et al. 2012; GBIF; Sakhraoui et al. 2020
Campanulaceae	Campanula mairei	Pau ex Maire	VU	1	0	0	0	0	0	0	0	0	0	0	0	0	0	0	0	Bouchet et al. 2018; eflora Maghreb; El Oualidi et al. 2012
Campanulaceae	Campanula numidica	Durieu		0	1	0	0	0	0	0	0	0	0	0	0	0	0	0	0	African Plant Database; El Oualidi et al. 2012; Yahi et al. 2012
Campanulaceae	Campanula sauvagei	Quézel		1	0	0	0	0	0	0	0	0	0	0	0	0	0	0	0	eflora Maghreb; El Oualidi et al. 2012
Campanulaceae	Campanula saxifragoides	Doum.		1	0	0	0	0	0	0	1	0	0	0	0	0	0	0	0	eflora Maghreb; El Oualidi et al. 2012
Campanulaceae	Campanula serhouchenensis	Dobignard		1	0	0	0	0	0	0	0	0	0	0	0	0	0	0	0	African Plant Database; Dobignard et Chatelain 2011 (volume 3)
Campanulaceae	Campanula vaillantii	Quézel		1	0	0	0	0	0	0	0	0	0	0	0	0	0	0	0	African Plant Database; El Oualidi et al. 2012
Campanulaceae	Campanula velata	Pomel		1	0	0	1	0	0	0	0	0	0	0	0	0	0	0	0	eflora Maghreb; El Oualidi et al. 2012
Brassicaceae	Capparis atlantica	Inocencio, D.Rivera & al.		1	0	0	0	0	0	0	0	0	0	0	1	0	0	0	0	eflora Maghreb; El Oualidi et al. 2012
Brassicaceae	Cardamine pratensis subsp. atlantica	(Emb. & Maire) Greuter & Burdet		1	0	0	0	0	0	0	0	0	0	0	0	0	0	0	0	eflora Maghreb; El Oualidi et al. 2012
Asteraceae	Cardopatium amethystinum	Spach		0	1	0	1	0	1	0	0	0	0	0	0	0	0	0	0	Dobignard et Chatelain 2011 (volume 2); eflora Maghreb
Asteraceae	Carduus ballii	Hook. f.		1	0	1	1	0	0	1	0	0	0	0	1	0	0	0	0	African Plant Database; Dobignard et Chatelain 2011 (volume 2); El Oualidi et al. 2012; Flore du Maroc
Asteraceae	Carduus chevallieri	Barratte		1	1	0	0	0	0	1	0	0	1	0	0	0	0	0	0	African Plant Database; El Oualidi et al. 2012
Asteraceae	Carduus martinezii	Pau		0	0	1	1	0	0	1	0	0	0	0	0	0	0	0	0	African Plant Database; El Oualidi et al. 2012
Asteraceae	Carduus numidicus	Coss. & Dur.		1	1	0	1	0	1	0	0	0	0	0	0	0	0	0	0	African Plant Database; El Oualidi et al. 2012; Sakhraoui et al. 2020; Yahi et al. 2012
Asteraceae	Carduus spachianus subsp. megalatlanticus	(Emb.) Greuter		1	0	0	0	0	0	0	0	0	0	0	0	0	0	0	0	Bouchet et al. 2018; eflora Maghreb
Cyperaceae	Carex distans subsp. oranensis	(Trab.) Jahand. & Maire		1	1	0	1	1	0	1	0	0	0	0	0	0	0	0	0	Dobignard et Chatelain 2011 (volume 1); eflora Maghreb
Cyperaceae	Carex fissirostris	Ball	EN	1	0	0	0	0	0	0	0	0	0	0	0	0	0	0	0	Dobignard et Chatelain 2011 (volume 1); eflora Maghreb; El Oualidi et al. 2012
Cyperaceae	Carex paulo-vargasii	Luceño & Marín		0	0	1	1	0	0	0	0	0	0	0	0	0	0	0	0	Dobignard et Chatelain 2011 (volume 1); Rankou et al. 2015
Asteraceae	Carlina atlantica	Pomel		1	0	1	1	0	0	0	0	0	0	0	0	0	0	0	0	eflora Maghreb; El Oualidi et al. 2012; Yahi et al. 2012
Asteraceae	Carlina brachylepis	(Batt.) Meusel & Kästner		1	0	0	1	0	0	1	1	0	1	0	0	0	0	0	0	eflora Maghreb; El Oualidi et al. 2012
Asteraceae	Carlina guittonneaui	Dobignard		1	0	0	0	0	0	0	0	0	0	0	0	0	0	0	0	African Plant Database; El Oualidi et al. 2012
Asteraceae	Carlina macrophylla	(Desf.) DC.		1	0	1	1	0	0	0	1	0	0	0	0	0	0	0	0	eflora Maghreb; El Oualidi et al. 2012
Asteraceae	Carthamus atractyloides	(Pomel) Greuter		1	1	0	0	0	1	0	0	0	0	0	0	0	0	0	0	African Plant Database; Bouchet et al. 2018; El Oualidi et al. 2012
Asteraceae	Carthamus calvus	(Boiss. & Reut.) Batt.		1	1	1	1	0	1	0	0	0	0	0	0	0	0	0	0	eflora Maghreb; El Oualidi et al. 2012
Asteraceae	Carthamus carthamoides	(Pomel) Batt.		1	0	0	0	0	0	0	0	0	0	0	0	0	0	0	0	African Plant Database; Ben El Mostafa et al. 2001; El Oualidi et al. 2012
Asteraceae	Carthamus catrouxii	(Emb.) Greuter		1	0	0	0	0	0	0	0	0	0	0	0	0	0	0	0	African Plant Database; El Oualidi et al. 2012
Asteraceae	Carthamus cespitosus	(Batt.) Greuter		1	0	0	0	0	0	0	0	0	0	0	0	0	0	0	0	African Plant Database; El Oualidi et al. 2012
Asteraceae	Carthamus chouletteanus	(Pomel) Greuter		0	0	0	0	0	1	0	0	0	0	0	0	0	0	0	0	African Plant Database; El Oualidi et al. 2012
Asteraceae	Carthamus duvauxii	(Batt.) Prain		1	0	0	0	0	0	1	1	0	0	0	1	0	1	0	0	African Plant Database; El Oualidi et al. 2012
Asteraceae	Carthamus fruticosus	Maire		1	0	0	0	0	0	1	0	0	0	0	0	0	0	0	0	African Plant Database; El Oualidi et al. 2012
Asteraceae	Carthamus helenoides	Desf.		0	1	0	1	0	0	0	0	0	0	0	0	0	0	0	0	African Plant Database; El Oualidi et al. 2012
Asteraceae	Carthamus ilicifolius	(Pomel) Greuter		0	0	0	0	0	1	0	0	0	0	0	0	0	0	0	0	eflora Maghreb; El Oualidi et al. 2012
Asteraceae	Carthamus lanatus subsp. montanus	(Pomel) Jahand. & Maire		1	0	0	0	0	0	0	0	0	0	0	0	0	0	0	0	eflora Maghreb; El Oualidi et al. 2012
Asteraceae	Carthamus lucens	(Ball) Greuter		1	0	0	0	0	0	0	0	0	0	0	0	0	0	0	0	eflora Maghreb; El Oualidi et al. 2012
Asteraceae	Carthamus multifidus	Desf.		1	1	0	1	0	0	0	0	0	0	0	0	0	0	0	0	eflora Maghreb; El Oualidi et al. 2012
Asteraceae	Carthamus pectinatus	Desf.		1	1	0	1	0	0	0	0	0	0	0	0	0	0	0	0	eflora Maghreb; El Oualidi et al. 2012
Asteraceae	Carthamus plumosus	(Pomel) Greuter		0	0	0	0	0	1	1	0	0	0	0	0	0	0	0	0	Dobignard et Chatelain 2011 (volume 2); eflora Maghreb
Asteraceae	Carthamus pomelianus	(Batt.) Prain		1	0	0	1	0	0	1	0	0	0	0	0	0	0	0	0	eflora Maghreb; El Oualidi et al. 2012
Asteraceae	Carthamus reboudianus	(Batt.) Prain		1	0	0	0	0	0	0	0	0	0	0	0	0	0	0	0	African Plant Database; El Oualidi et al. 2012
Asteraceae	Carthamus rhaponticoides	(Pomel) Greuter		1	0	0	0	0	0	0	0	0	0	0	0	0	0	0	0	African Plant Database; El Oualidi et al. 2012
Asteraceae	Carthamus rhiphaeus	Font Quer & Pau		0	0	1	1	0	0	0	0	0	0	0	0	0	0	0	0	African Plant Database; El Oualidi et al. 2012; North Africa Trees
Asteraceae	Carthamus strictus	(Pomel) Batt.		0	1	0	0	0	0	0	0	0	0	0	0	0	0	0	0	African Plant Database; El Oualidi et al. 2012; Yahi et al. 2012
Apiaceae	Carum asinorum	Litard. & Maire	EN	1	0	0	0	0	0	0	0	0	0	0	0	0	0	0	0	African Plant Database; El Oualidi et al. 2012; Flore du Maroc
Apiaceae	Carum atlanticum	(Coss. ex Batt.) Litard. & Maire		1	0	0	0	0	0	0	0	0	0	0	0	0	0	0	0	African Plant Database; Bouchet et al. 2018; El Oualidi et al. 2012; Flore du Maroc
Apiaceae	Carum iminouakense	Quézel		1	0	0	0	0	0	0	0	0	0	0	0	0	0	0	0	African Plant Database; El Oualidi et al. 2012; Flore du Maroc
Apiaceae	Carum jahandiezii	Litard. & Maire	NT	1	0	0	0	0	0	0	0	0	0	0	0	0	0	0	0	African Plant Database; El Oualidi et al. 2012; Flore du Maroc
Apiaceae	Carum lacuum	Emb.	VU	1	0	0	0	0	0	0	0	0	0	0	0	0	0	0	0	African Plant Database; Bouchet et al. 2018; El Oualidi et al. 2012; Flore du Maroc
Apiaceae	Carum proliferum	Maire		1	0	0	0	0	0	0	0	0	0	0	0	0	0	0	0	African Plant Database; El Oualidi et al. 2012; Flore du Maroc
Asteraceae	Catananche caespitosa	Desf.		1	0	0	1	0	1	1	1	0	0	0	0	0	0	0	0	Bouchet et al. 2018; eflora Maghreb; El Oualidi et al. 2012; Flore du Maroc
Asteraceae	Catananche montana	Coss. & Durieu		0	0	1	0	0	1	0	0	0	0	0	0	0	0	0	0	eflora Maghreb; El Oualidi et al. 2012; Flore du Maroc
Pinaceae	Cedrus atlantica	(Endl.) Manetti ex Carrière	EN	0	0	0	1	0	1	0	0	0	0	0	0	0	0	0	0	Bouahmed et al. 2019; Bouchet et al. 2018
Asteraceae	Centaurea acaulis	L.		1	0	0	0	0	1	1	0	0	0	0	0	0	0	0	0	Dobignard et Chatelain 2011 (volume 2); eflora Maghreb
Asteraceae	Centaurea alibeyana	Font Quer & Pau		1	0	1	0	0	0	0	0	0	0	0	0	0	0	0	0	Dobignard et Chatelain 2011 (volume 2); eflora Maghreb; El Oualidi et al. 2012
Asteraceae	Centaurea atlantica	Pomel		0	0	0	1	0	1	1	0	0	0	0	0	0	0	0	0	eflora Maghreb; El Oualidi et al. 2012
Asteraceae	Centaurea atlantis	Maire & Weiller		1	0	0	0	0	0	0	0	0	0	0	0	0	0	0	0	African Plant Database; El Oualidi et al. 2012
Asteraceae	Centaurea boissieri subsp. atlantica	(Font Quer) Blanca		1	0	0	0	0	0	0	0	0	0	0	0	0	0	0	0	African Plant Database; El Oualidi et al. 2012
Asteraceae	Centaurea boissieri subsp. calvescens	(Maire) Greuter		1	0	0	0	0	0	1	0	0	0	0	0	0	0	0	0	eflora Maghreb; El Oualidi et al. 2012
Asteraceae	Centaurea boissieri subsp. transmalvana	(Emb. & Maire) Breitw. & Podlech		1	0	0	0	0	0	0	0	0	0	0	0	0	0	0	0	African Plant Database; El Oualidi et al. 2012
Asteraceae	Centaurea carolipauana	Fern.Casas & Susanna		0	0	1	0	0	0	0	0	0	0	0	0	0	0	0	0	eflora Maghreb; Dobignard et Chatelain 2011 (volume 2)
Asteraceae	Centaurea debdouensis	Breitw. & Podlech		0	0	0	1	0	0	1	0	0	0	0	0	0	0	0	0	African Plant Database; El Oualidi et al. 2012
Asteraceae	Centaurea delicatula	Breitw. & Podlech		0	0	0	0	0	1	0	0	0	0	0	0	0	0	0	0	eflora Maghreb; Dobignard et Chatelain 2011 (volume 2)
Asteraceae	Centaurea diluta subsp. algeriensis	(Coss. & Durieu) Maire		0	1	0	1	0	0	1	0	0	0	0	0	0	0	0	0	eflora Maghreb; El Oualidi et al. 2012
Asteraceae	Centaurea djebel-amouri	Greuter		0	0	0	0	0	0	1	0	0	0	0	0	0	0	0	0	eflora Maghreb; El Oualidi et al. 2012
Asteraceae	Centaurea ducellieri	Batt. & Trab.		1	0	0	0	0	0	0	0	0	0	0	0	0	0	0	0	African Plant Database; El Oualidi et al. 2012
Asteraceae	Centaurea ferox	Desf.		0	0	0	1	0	0	0	0	0	0	0	0	0	0	0	0	African Plant Database; El Oualidi et al. 2012
Asteraceae	Centaurea foucaudiana	Maire		0	0	0	0	0	0	0	0	0	0	0	0	0	0	1	0	eflora Maghreb; El Oualidi et al. 2012
Asteraceae	Centaurea fragilis	Durieu		0	0	1	1	0	0	0	0	0	0	0	0	0	0	0	0	African Plant Database; El Oualidi et al. 2012
Asteraceae	Centaurea gattefossei	Maire		1	0	0	0	0	0	0	0	0	0	0	0	0	0	0	0	African Plant Database; El Oualidi et al. 2012
Asteraceae	Centaurea infestans	Durieu		0	0	0	1	0	1	1	0	0	0	0	0	0	0	0	0	African Plant Database; El Oualidi et al. 2012
Asteraceae	Centaurea josiae	Humbert		1	0	0	0	0	0	1	0	0	0	0	0	0	0	0	0	African Plant Database; El Oualidi et al. 2012
Asteraceae	Centaurea litardieri	Jahand. & Maire		1	0	0	0	0	0	1	0	0	0	0	0	0	0	0	0	African Plant Database; El Oualidi et al. 2012
Asteraceae	Centaurea maireana	Emb.		1	0	0	0	0	0	0	0	0	0	0	0	0	0	0	0	African Plant Database; El Oualidi et al. 2012
Asteraceae	Centaurea malinvaldiana	Batt.		0	0	0	0	0	0	1	0	0	0	0	0	0	0	0	0	African Plant Database; El Oualidi et al. 2012
Asteraceae	Centaurea microcarpa	Batt.		0	0	0	0	0	0	1	0	0	0	0	0	0	0	0	0	African Plant Database; Dobignard et Chatelain 2011 (volume 2)
Asteraceae	Centaurea musimonum	Maire		0	0	0	0	0	0	1	0	0	0	0	0	0	0	0	0	African Plant Database; El Oualidi et al. 2012
Asteraceae	Centaurea nana	Desf.		1	0	0	1	0	0	0	0	0	0	0	0	0	0	0	0	African Plant Database; El Oualidi et al. 2012
Asteraceae	Centaurea nigra subsp. gueryi	(Maire) Maire		1	0	0	0	0	0	0	0	0	0	0	0	0	0	0	0	African Plant Database; El Oualidi et al. 2012
Asteraceae	Centaurea obtusiloba	Batt.		0	0	0	0	0	1	1	0	0	0	0	0	0	0	0	0	El Oualidi et al. 2012; Miara et al. 2017
Asteraceae	Centaurea oranensis	Greuter & M.V. Agab.		1	0	0	1	0	0	0	0	0	0	0	0	0	0	0	0	eflora Maghreb; El Oualidi et al. 2012
Asteraceae	Centaurea oriolii-bolosii	Fern. Casas		1	0	0	0	0	0	0	0	0	0	0	0	0	0	0	0	eflora Maghreb; El Oualidi et al. 2012
Asteraceae	Centaurea papposa	(Coss.) Greuter		0	1	0	0	0	0	0	0	0	0	0	0	0	0	0	0	African Plant Database; Yahi et al. 2012
Asteraceae	Centaurea parviflora	Desf.		0	1	0	1	0	0	0	0	0	0	0	0	0	0	0	0	Bouchibane et al. 2017
Asteraceae	Centaurea phaeolepis	Coss.		0	0	0	1	0	1	0	0	0	0	0	0	0	0	0	0	eflora Maghreb; El Oualidi et al. 2012
Asteraceae	Centaurea pubescens subsp. amourensis	(Pomel) Batt.		0	0	0	0	0	0	1	0	0	0	0	0	0	0	0	0	African Plant Database; Dobignard et Chatelain 2011 (volume 2)
Asteraceae	Centaurea pubescens subsp. omphalotricha	Batt.		0	0	0	0	0	0	1	0	0	0	0	0	0	0	0	0	African Plant Database; Dobignard et Chatelain 2011 (volume 2)
Asteraceae	Centaurea pubescens subsp. saharae	(Pomel) Dobignard		1	0	0	0	0	1	1	1	0	0	0	0	0	1	0	0	African Plant Database; Dobignard et Chatelain 2011 (volume 2)
Asteraceae	Centaurea resupinata subsp. rifana	(Emb. & Maire) Breitw. & Podlech		1	0	1	1	0	0	0	0	0	0	0	0	0	0	0	0	eflora Maghreb; El Oualidi et al. 2012
Asteraceae	Centaurea resupinata subsp. simulans	(Emb. & Maire) Breitw. & Podlech		1	0	0	0	0	0	1	0	0	0	0	0	0	0	0	0	African Plant Database; El Oualidi et al. 2012
Asteraceae	Centaurea resupinata subsp. vulnerariifolia	(Pomel) Breitw. & Podlech		0	0	0	0	0	1	0	0	0	0	0	0	0	0	0	0	African Plant Database; El Oualidi et al. 2012
Asteraceae	Centaurea ropalon	Pomel		0	1	0	0	0	0	0	0	0	0	0	0	0	0	0	0	African Plant Database; Dobignard et Chatelain 2011 (volume 2)
Asteraceae	Centaurea sicula subsp. kroumirensis	(Coss.) Dobignard		0	1	0	0	1	0	0	0	0	0	0	0	0	0	0	0	African Plant Database; El Oualidi et al. 2012
Asteraceae	Centaurea takredensis	Maire		1	0	0	0	0	0	0	0	0	0	0	0	0	0	0	0	African Plant Database; El Oualidi et al. 2012
Asteraceae	Centaurea theryi	Emb. & Maire		1	0	0	0	0	0	0	0	0	0	0	0	0	0	0	0	El Oualidi et al. 2012; GBIF
Asteraceae	Centaurea tougourensis	Boiss. & Reut.		0	0	0	0	0	1	0	0	0	0	0	0	0	0	0	0	African Plant Database; El Oualidi et al. 2012; Yahi et al. 2012
Asteraceae	Centaurea vesceritensis	Boiss.		0	0	0	0	0	1	1	0	0	0	0	0	0	0	0	0	African Plant Database; Dobignard et Chatelain 2011 (volume 2)
Asteraceae	Centaurea xaveri	Garcia Jacas & Susanna		0	0	1	1	0	0	0	0	0	0	0	0	0	0	0	0	eflora Maghreb; El Oualidi et al. 2012
Gentianaceae	Centaurium barrelieroides	Pau		0	0	0	1	0	0	0	0	0	0	0	0	0	0	0	0	Dobignard et Chatelain 2012 (volume 4); Rankou et al. 2013
Gentianaceae	Centaurium erythraea subsp. apertum	(H. Lindb.) Greuter		0	0	0	0	0	0	0	0	0	0	0	0	0	0	1	0	eflora Maghreb; El Oualidi et al. 2012
Gentianaceae	Centaurium erythraea subsp. bernardii	(Maire & Sauvage) Greuter		0	0	0	1	0	0	0	0	0	0	0	0	0	0	0	0	eflora Maghreb; El Oualidi et al. 2012
Gentianaceae	Centaurium pulchellum subsp. grandiflorum	(Batt.) Maire		1	1	0	0	0	0	0	0	0	0	0	0	0	0	0	0	eflora Maghreb; El Oualidi et al. 2012
Valerianaceae	Centranthus battandieri	Maire		1	0	0	0	0	0	1	1	0	0	0	0	0	0	0	0	Bouchet et al. 2018; eflora Maghreb; El Oualidi et al. 2012
Valerianaceae	Centranthus nevadensis subsp. atlanticus	(I. Richardson) Dobignard		1	0	0	0	0	1	1	0	0	0	0	0	0	0	0	0	eflora Maghreb
Dipsacaceae	Cephalaria mauritanica	Pomel		1	1	1	1	0	0	0	0	0	0	0	0	0	0	0	0	African Plant Database; El Oualidi et al. 2012; Yahi et al. 2012
Caryophyllaceae	Cerastium atlanticum	Durieu		1	1	1	1	0	1	1	1	0	0	1	0	0	0	0	0	eflora Maghreb; El Oualidi et al. 2012; Miara et al. 2017
Brassicaceae	Ceratocnemum rapistroides	Coss. & Balansa		1	0	0	1	0	0	0	0	0	0	0	0	0	0	0	0	eflora Maghreb; El Oualidi et al. 2012
Plumbaginaceae	Ceratolimon feei	(Girard) M.B. Crespo & Lledó		0	0	0	0	0	0	1	1	0	0	0	1	0	0	0	0	eflora Maghreb; El Oualidi et al. 2012
Plantaginaceae	Chaenorhinum flexuosum	(Desf.) Lange		1	1	1	0	0	1	1	0	0	0	0	0	0	0	0	0	eflora Maghreb; El Oualidi et al. 2012
Plantaginaceae	Chaenorhinum suttonii	Benedí & J.M. Monts.		1	0	1	1	0	0	0	0	0	0	0	0	0	0	0	0	El Oualidi et al. 2012; GBIF
Apiaceae	Chaerophyllum atlanticum	Coss. ex Batt.	NT	1	0	0	0	0	0	0	0	0	0	0	0	0	0	0	0	African Plant Database; Dobignard et Chatelain 2011 (volume 2); El Oualidi et al. 2012; Flore du Maroc
Fabaceae	Chamaecytisus mollis	(Cav.) Greuter & Burdet		1	0	1	1	0	0	0	1	0	0	0	1	0	0	0	0	eflora Maghreb; El Oualidi et al. 2012
Fabaceae	Chamaecytisus pulvinatus	(Quézel) Raynaud	DD	1	0	0	0	0	0	0	0	0	0	0	0	0	0	0	0	African Plant Database; El Oualidi et al. 2012
Asteraceae	Cheirolophus benoistii	Humbert		1	0	0	0	0	0	1	0	0	0	0	0	0	0	0	0	African Plant Database; El Oualidi et al. 2012
Asteraceae	Cheirolophus mauritanicus	(Font Quer) Susanna		0	1	1	0	0	0	0	0	0	0	0	0	0	0	0	0	eflora Maghreb; El Oualidi et al. 2012; North Africa Trees
Asteraceae	Cheirolophus tananicus	(Maire) Holub		1	0	0	0	0	0	0	1	0	0	0	0	0	0	0	0	eflora Maghreb; El Oualidi et al. 2012
Asteraceae	Chiliadenus antiatlanticus	(Emb. & Maire) Gómiz		0	0	0	0	0	0	0	1	0	0	0	0	0	0	0	0	African Plant Database; Dobignard et Chatelain 2011 (volume 2)
Asteraceae	Chiliadenus hesperius	(Maire & Wilczek) Brullo		0	0	0	0	0	0	0	1	0	0	0	0	0	0	0	0	African Plant Database; El Oualidi et al. 2012
Asteraceae	Chiliadenus sericeus subsp. virescens	(Maire) Greuter		0	0	0	0	0	0	0	0	0	0	0	0	0	0	1	0	African Plant Database; El Oualidi et al. 2012
Asteraceae	Chrysanthoglossum deserticola	(Murb.) B. H. Wilcox, K. Bremer & Humphries		0	0	0	1	0	0	1	1	0	0	0	0	0	0	0	0	African Plant Database; El Oualidi et al. 2012
Fabaceae	Cicer atlanticum	Maire		1	0	0	0	0	0	0	0	0	0	0	0	0	0	0	0	eflora Maghreb; El Oualidi et al. 2012
Asteraceae	Cirsium chrysacanthum	(Ball) Jahand.		1	0	0	0	0	0	0	0	0	0	0	0	0	0	0	0	African Plant Database; El Oualidi et al. 2012
Asteraceae	Cirsium ducellieri	Maire		1	0	0	0	0	0	0	0	0	0	0	0	0	0	0	0	eflora Maghreb; El Oualidi et al. 2012
Asteraceae	Cirsium dyris	Jahand. & Maire		1	0	0	0	0	0	0	0	0	0	0	0	0	0	0	0	African Plant Database; Bouchet et al. 2018; El Oualidi et al. 2012
Asteraceae	Cirsium kirbense	Pomel		0	1	0	0	0	0	0	0	0	0	0	0	0	0	0	0	eflora Maghreb; El Oualidi et al. 2012; Yahi et al. 2012
Asteraceae	Cirsium maroccanum	Petr.		1	0	1	0	0	0	0	0	0	0	0	0	0	0	0	0	El Oualidi et al. 2012; GBIF
Asteraceae	Cirsium sidi-guinii	Pau & Font Quer		0	0	1	0	0	0	0	0	0	0	0	0	0	0	0	0	African Plant Database; El Oualidi et al. 2012
Orobanchaceae	Cistanche mauritanica	(Coss. & Durieu) Beck		0	0	0	1	0	0	0	0	0	0	0	0	0	0	0	0	El Oualidi et al. 2012
Cistaceae	Cistus atlanticus	(Humbert & Maire) Demoly		1	0	1	1	0	0	0	0	0	0	0	0	0	0	0	0	eflora Maghreb; El Oualidi et al. 2012
Cistaceae	Cistus creticus subsp. trabutii	(Maire) Dobignard		1	0	0	0	0	0	0	1	0	0	0	0	0	0	0	0	Dobignard et Chatelain 2011 (volume 3); Rankou et al. 2013
Cistaceae	Cistus laurifolius subsp. atlanticus	(Pit.) Sennen & Mauricio		1	0	1	1	0	0	0	0	0	0	0	0	0	0	0	0	eflora Maghreb; El Oualidi et al. 2012
Cistaceae	Cistus munbyi	Pomel		0	0	0	1	0	0	0	0	0	0	0	0	0	0	0	0	eflora Maghreb; El Oualidi et al. 2012
Asteraceae	Cladanthus flahaultii	(Emb.) Oberpr. & Vogt		1	0	0	1	0	0	0	0	0	0	0	0	0	0	0	0	eflora Maghreb; El Oualidi et al. 2012; Flore du Maroc
Asteraceae	Cladanthus scariosus	(Ball) Oberpr. & Vogt		1	0	0	1	0	0	1	0	0	0	0	0	0	0	0	0	African Plant Database; Bouchet et al. 2018; El Oualidi et al. 2012; Flore du Maroc
Ranunculaceae	Clematis tunisiatica	W.T.Wang		0	1	0	0	0	0	0	0	0	0	0	0	0	0	0	0	eflora Maghreb; El Oualidi et al. 2012; Le Floch et al. 2010
Lamiaceae	Clinopodium atlanticum	Ball) N. Galland		1	0	0	0	0	0	0	0	0	0	0	0	0	0	0	0	eflora Maghreb; El Oualidi et al. 2012
Colchicaceae	Colchicum fharii	Fridl.		1	1	1	1	0	0	0	0	0	0	0	0	0	0	0	0	Dobignard et Chatelain 2011 (volume 1)
Asteraceae	Coleostephus multicaulis	(Desf.) Durieu		0	0	0	1	0	1	0	0	0	0	0	0	0	0	0	0	eflora Maghreb; El Oualidi et al. 2012
Fabaceae	Colutea atlantica	Browicz		1	1	1	1	0	1	1	1	1	0	0	0	0	0	0	0	Dobignard et Chatelain 2012 (volume 4); eflora Maghreb; North Africa Trees
Commelinaceae	Commelina rupicola	Font Quer		0	0	0	0	0	0	0	1	0	0	0	0	0	0	0	0	Dobignard et Chatelain 2011 (volume 1); eflora Maghreb
Apiaceae	Conopodium bunioides subsp. atlantis	(Humbert & Maire) Molero		0	0	1	0	0	0	0	0	0	0	0	0	0	0	0	0	African Plant Database; El Oualidi et al. 2012
Apiaceae	Conopodium glaberrimum	(Desf.) Engstrand		1	1	1	1	0	0	0	0	0	0	0	0	0	0	0	0	Dobignard et Chatelain 2011 (volume 2); eflora Maghreb
Convolvulaceae	Convolvulus dryadum	Maire		1	0	1	1	0	0	0	0	0	0	0	0	0	0	0	0	eflora Maghreb; El Oualidi et al. 2012
Convolvulaceae	Convolvulus durandoi	Pomel	NT	0	1	0	0	1	0	0	0	0	0	0	0	0	0	0	0	African Plant Database; El Oualidi et al. 2012; Yahi et al. 2012
Convolvulaceae	Convolvulus gharbensis	Batt. & Pit.		0	0	0	1	0	0	0	0	0	0	0	0	0	0	0	0	eflora Maghreb; El Oualidi et al. 2012
Convolvulaceae	Convolvulus glaouorum	Braun-Blanq. & Maire		1	0	0	0	0	0	0	0	0	0	0	0	0	0	0	0	African Plant Database; El Oualidi et al. 2012
Convolvulaceae	Convolvulus mazicum	Emb. & Maire		1	0	1	0	0	0	0	0	0	0	0	0	0	0	0	0	eflora Maghreb; El Oualidi et al. 2012
Convolvulaceae	Convolvulus pitardii	Batt.		1	0	1	1	0	0	0	0	0	0	0	0	0	0	0	0	eflora Maghreb; El Oualidi et al. 2012
Convolvulaceae	Convolvulus sabatius subsp. mauritanicus	(Boiss.) Murb.		1	1	1	0	0	0	0	0	0	0	0	0	0	0	0	0	Bouchibane et al. 2017; El Oualidi et al. 2012
Convolvulaceae	Convolvulus vidalii	Pau		0	0	1	1	0	0	0	0	0	0	0	0	0	0	0	0	African Plant Database; El Oualidi et al. 2012
Brassicaceae	Cordylocarpus muricatus	Desf.		0	1	0	1	0	0	0	0	0	1	0	0	0	0	0	0	eflora Maghreb; El Oualidi et al. 2012; Miara et al. 2017
Primulaceae	Coris monspeliensis subsp. maroccana	(Murb.) Greuter & Burdet		1	0	1	1	0	0	0	1	0	0	0	0	0	0	0	0	eflora Maghreb; El Oualidi et al. 2012
Fabaceae	Coronilla ramosissima	(Ball) Ball		1	0	0	1	0	0	0	1	0	0	0	0	0	0	0	0	eflora Maghreb; El Oualidi et al. 2012
Fabaceae	Coronilla valentina subsp. speciosa	(Uhrova) Greuter & Burdet		0	1	0	0	0	0	0	0	0	0	0	0	0	0	0	0	Bouchibane et al. 2017; El Oualidi et al. 2012
Papaveraceae	Corydalis solida subsp. bracteosa	(Batt. & Trab.) Greuter & Burdet		0	1	0	0	0	0	0	0	0	0	0	0	0	0	0	0	Dobignard et Chatelain 2013 (volume 4); eflora Maghreb
Poaceae	Corynephorus articulatus subsp. oranensis	(Murb.) Maire & Weille		0	0	0	1	0	0	0	0	0	0	0	0	0	0	0	0	eflora Maghreb; El Oualidi et al. 2012
Brassicaceae	Crambe kralikii	Coss.		1	0	0	0	0	0	1	1	0	0	0	1	0	1	1	0	African Plant Database; El Oualidi et al. 2012
Brassicaceae	Crambella teretifolia	(Batt. & Trab.) Maire		0	0	0	1	0	0	0	0	1	0	0	0	0	0	0	0	El Oualidi et al. 2012; GBIF
Asteraceae	Crepis arenaria	(Pomel) Pomel		0	0	0	1	0	0	0	0	0	0	0	0	0	0	0	0	African Plant Database; eflora Maghreb; El Oualidi et al. 2012
Asteraceae	Crepis balliana	Babc.		0	0	0	1	0	0	0	0	0	0	0	0	0	0	0	0	African Plant Database; El Oualidi et al. 2012; Flore du Maroc
Asteraceae	Crepis claryi	Batt.		0	0	0	1	0	0	0	0	0	0	0	0	0	0	0	0	El Oualidi et al. 2012; GBIF
Asteraceae	Crepis faureliana	Maire		0	0	0	0	0	1	1	0	0	0	0	0	0	0	0	0	eflora Maghreb; El Oualidi et al. 2012
Asteraceae	Crepis hookeriana	Ball		1	0	1	1	0	0	0	0	0	0	0	0	0	0	0	0	African Plant Database; El Oualidi et al. 2012; Flore du Maroc
Asteraceae	Crepis juvenalis	Batt.		0	0	0	0	0	0	0	0	1	0	0	0	0	0	0	0	El Oualidi et al. 2012; Neffati et al. 1999
Asteraceae	Crepis litardierei	Emb.		1	0	0	0	0	0	0	0	0	0	0	0	0	0	0	0	African Plant Database; El Oualidi et al. 2012; Flore du Maroc
Asteraceae	Crepis patula	Poir.		0	1	0	0	0	0	0	0	0	0	0	0	0	0	0	0	Yahi et al. 2012
Asteraceae	Crepis pulchra subsp. africana	Babc.		0	1	0	0	0	0	0	0	0	0	0	0	0	0	0	0	eflora Maghreb; El Oualidi et al. 2012
Asteraceae	Crepis salzamanii	Babcock		0	0	1	1	0	0	0	0	0	0	0	0	0	0	0	0	El Oualidi et al. 2012; Flore du Maroc
Asteraceae	Crepis vesicaria subsp. myriocephala	(Coss. & Durieu ex Batt.) Babc.		0	1	0	1	0	0	0	0	0	0	0	0	0	0	0	0	eflora Maghreb; El Oualidi et al. 2012
Fabaceae	Crotalaria vialattei	Batt.		0	0	0	0	0	0	0	0	0	0	0	1	0	1	0	0	African Plant Database; El Oualidi et al. 2012; North African Trees
Rubiaceae	Crucianella hirta	Pomel		1	0	0	1	0	0	1	1	0	0	0	1	0	0	0	0	eflora Maghreb; El Oualidi et al. 2012
Poaceae	Ctenopsis cynosuroides	(Desf.) Paunero ex Romero García		1	0	0	0	0	0	1	0	0	0	0	0	0	1	0	0	Dobignard et Chatelain 2011 (volume 1); eflora Maghreb; El Oualidi et al. 2012
Cupressaceae	Cupressus atlantica	Gaussen		1	0	0	0	0	0	0	0	0	0	0	0	0	0	0	0	El Oualidi et al. 2012; Sękiewicz et al. 2014
Cupressaceae	Cupressus dupreziana	A. Camus	EN	0	0	0	0	0	0	0	0	0	0	0	0	1	0	0	0	El Oualidi et al. 2012; The Gymnosperm Database
Convolvulaceae	Cuscuta mesatlantica	Dobignard		1	0	0	0	0	0	0	0	0	0	0	0	0	0	0	0	African Plant Database; El Oualidi et al. 2012
Convolvulaceae	Cuscuta microcephala	Pomel		0	1	0	1	0	0	0	0	0	0	0	0	0	0	0	0	Dobignard et Chatelain 2011 (volume 3); eflora Maghreb
Primulaceae	Cyclamen africanum	Boiss. & Reut.		0	1	0	0	0	0	0	0	0	0	0	0	0	0	0	0	African Plant Database; El Oualidi et al. 2012; Hamel et Boulemtafes 2017; Sakhraoui et al. 2020
Asteraceae	Cynara baetica subsp. maroccana	Wiklund		1	0	1	1	0	0	0	0	0	0	0	0	0	0	0	0	eflora Maghreb; El Oualidi et al. 2012
Boraginaceae	Cynoglossum gymnandrum	(Coss.) Greuter & Burdet		0	1	0	0	0	0	0	0	0	0	0	0	0	0	0	0	eflora Maghreb; El Oualidi et al. 2012
Boraginaceae	Cynoglossum mathezii	Greuter & Burdet		0	1	1	1	1	0	0	0	0	0	0	0	0	0	0	0	eflora Maghreb; El Oualidi et al. 2012
Boraginaceae	Cynoglossum pitardianum	Greuter & Burdet		1	0	0	1	0	0	0	0	0	0	0	0	0	0	0	0	eflora Maghreb; El Oualidi et al. 2012
Boraginaceae	Cynoglossum tubiflorum	(Murb.) Greuter & Burdet		1	1	0	1	1	1	0	0	0	0	0	0	0	0	0	0	Dobignard et Chatelain 2011 (volume 2); eflora Maghreb
Boraginaceae	Cynoglossum watieri	(Batt. & Maire) Braun-Blanq. & Maire		1	0	0	0	0	0	0	0	0	0	0	0	0	0	0	0	eflora Maghreb; El Oualidi et al. 2012
Poaceae	Cynosurus balansae	Coss. & Durieu		1	0	1	0	0	1	0	0	0	0	0	0	0	0	0	0	eflora Maghreb; El Oualidi et al. 2012
Poaceae	Cynosurus elegans	Desf.		1	1	1	1	1	1	1	0	0	0	0	0	0	0	0	0	African Plant Database; Dobignard et Chatelain 2011 (volume 1); Miara et al.2017
Poaceae	Cynosurus peltieri	Maire		0	1	0	0	0	0	0	0	0	0	0	0	0	0	0	0	Dobignard et Chatelain 2011 (volume 1); Yahi et al. 2012
Poaceae	Cynosurus polybracreatus	Poir.		0	1	0	0	0	0	0	0	0	0	0	0	0	0	0	0	Dobignard et Chatelain 2011 (volume 1); Quezel & Santa, 1962; Sakhraoui et al. 2020
Fabaceae	Cytisopsis ahmedii	(Batt. & Pit.) Lassen		0	0	0	1	0	0	0	0	0	0	0	0	0	0	0	0	African Plant Database; El Oualidi et al. 2012
Fabaceae	Cytisus balansae	(Boiss.) Ball		1	0	0	0	0	1	1	0	0	0	0	0	0	0	0	0	Dobignard et Chatelain 2012 (volume 4); North Africa Trees
Fabaceae	Cytisus scoparius subsp. maurus	(Humbert & Maire) Talavera		1	0	1	1	0	0	0	0	0	0	0	0	0	0	0	0	Dobignard et Chatelain 2012 (volume 4); North Africa Trees
Poaceae	Dactylis glomerata subsp. mairei	Stebbins & D. Zohary		0	1	0	0	0	0	0	0	0	0	0	0	0	0	0	0	Dobignard et Chatelain 2011 (volume 1)
Poaceae	Dactylis glomerata subsp. santai	Stebbins & D. Zohary		1	1	1	1	1	1	1	1	1	0	1	0	0	1	0	0	Dobignard et Chatelain 2011 (volume 1); Le Floch et al. 2010
Orchidaceae	Dactylorhiza battandieri	Raynaud		0	1	0	0	0	0	0	0	0	0	0	0	0	0	0	0	African Plant Database; El Oualidi et al. 2012.
Orchidaceae	Dactylorhiza durandii	(Boiss. & Reut.) M.Laínz		1	0	1	1	0	0	0	0	0	0	0	0	0	0	0	0	Rankou et al. 2015
Orchidaceae	Dactylorhiza maurusia	(Emb. & Maire) Holub	EN	1	0	1	0	0	0	0	0	0	0	0	0	0	0	0	0	Dobignard et Chatelain 2011 (volume 1); eflora Maghreb; El Oualidi et al. 2012
Poaceae	Danthonia decumbens subsp. mauritanica	(Maire) Dobignard		0	0	1	1	0	0	0	0	0	0	0	0	0	0	0	0	Dobignard et Chatelain 2011 (volume 1)
Thymelaceae	Daphne gnidium subsp. mauritanica	(Nieto Fel.) Halda		1	0	0	1	0	0	0	0	0	0	0	0	0	0	0	0	eflora Maghreb; El Oualidi et al. 2012
Apiaceae	Daucus gracilis	Steinh.	LC	1	1	0	0	0	1	1	0	1	0	0	0	0	0	0	0	African Plant Database; Dobignard & Chatelain 2011 (volume 2); eflora Maghreb; El Oualidi et al. 2012; Sakhraoui et al 2020
Apiaceae	Daucus reboudii	Coss. ex Batt.		0	1	0	0	0	0	0	0	0	0	0	0	0	0	0	0	African Plant Database; Sakhraoui et al. 2020; Yahi et al. 2012
Apiaceae	Daucus setifolius subsp. tangerinus	Sauvage		1	0	0	0	0	0	0	0	0	0	0	0	0	0	0	0	African Plant Database; El Oualidi et al. 2012
Apiaceae	Daucus tenuisectus	Coss. ex Batt.		1	0	0	1	0	0	0	1	0	0	0	1	0	0	0	0	African Plant Database; Dobignard & Chatelain 2011 (volume 2); El Oualidi et al. 2012 Flore du Maroc
Apiaceae	Daucus virgatus	(Poiret) Maire		0	1	0	0	0	0	0	0	0	0	0	0	0	0	0	0	eflora Maghreb; Sakhraoui et al. 2020
Ranunculaceae	Delphinium cossonianum	Batt.		0	0	0	1	0	0	0	1	0	0	0	0	0	0	0	0	eflora Maghreb; El Oualidi et al. 2012
Ranunculaceae	Delphinium favargeri	C. Blanché & al.		1	0	0	1	0	0	0	1	0	0	0	0	0	0	0	0	eflora Maghreb; El Oualidi et al. 2012
Ranunculaceae	Delphinium macropetalum	DC.		0	0	0	1	0	0	0	1	0	0	0	0	0	0	0	0	eflora Maghreb; El Oualidi et al. 2012
Ranunculaceae	Delphinium sylvaticum	Pomel		0	1	0	0	1	0	0	0	0	0	0	0	0	0	0	0	Bouchibane et al. 2017; eflora Maghreb; El Oualidi et al. 2012
Apiaceae	Deverra juncea	Ball		1	0	0	0	0	0	0	0	0	0	0	0	0	0	0	0	Bouchet et al. 2018; El Oualidi et al. 2012; North Africa Trees
Apiaceae	Deverra reboudii	Coss. & Durieu		1	0	0	0	0	1	1	0	0	0	0	0	0	0	0	0	African Plant Database; El Oualidi et al. 2012; Flore du Maroc
Caryophyllaceae	Dianthus chouardii	Dobignard		1	0	0	0	0	0	0	0	0	0	0	0	0	0	0	0	African Plant Database; Dobignard et Chatelain 2011 (volume 3)
Caryophyllaceae	Dianthus cintranus subsp. atrosanguineus	(Emb. & Maire) Greuter & Burdet		1	0	0	0	0	0	0	0	0	0	0	0	0	0	0	0	eflora Maghreb; El Oualidi et al. 2012
Caryophyllaceae	Dianthus cintranus subsp. byzacenus	(Burolle) Greuter & Burdet		0	0	0	0	0	0	0	0	1	0	0	0	0	1	0	0	African Plant Database; El Oualidi et al. 2012; GBIF
Caryophyllaceae	Dianthus cintranus subsp. jahandiezii	(Maire) Greuter & Burdet		1	0	0	0	0	0	0	0	0	0	0	0	0	0	0	0	eflora Maghreb; El Oualidi et al. 2012
Caryophyllaceae	Dianthus cintranus subsp. maroccanus	(F.N. Williams) Greuter & Burdet		0	0	1	0	0	0	0	0	0	0	0	0	0	0	0	0	eflora Maghreb; El Oualidi et al. 2012
Caryophyllaceae	Dianthus cintranus subsp. mauritanicus	(Pomel) Greuter & Burdet		0	0	1	1	0	1	0	0	0	0	0	0	0	0	0	0	eflora Maghreb; El Oualidi et al. 2012
Caryophyllaceae	Dianthus cintranus subsp. mentagensis	(Maire) Greuter & Burdet		1	0	0	0	0	0	0	0	0	0	0	0	0	0	0	0	eflora Maghreb; El Oualidi et al. 2012
Caryophyllaceae	Dianthus cintranus subsp. occidentalis	(Quézel) Mathez		1	0	0	0	0	0	0	0	0	0	0	0	0	0	0	0	eflora Maghreb; El Oualidi et al. 2012
Caryophyllaceae	Dianthus lusitanus subsp. sidi-tualii	(Font Quer) Dobignard		1	0	1	0	0	0	0	1	0	0	0	0	0	0	0	0	eflora Maghreb; El Oualidi et al. 2012
Caryophyllaceae	Dianthus rupicola subsp. hermaensis	(Cosson) O. Bolos & Vioo		0	0	0	0	1	0	0	0	0	0	0	0	0	0	0	0	African Plant Database; Dobignard et Chatelain 2011 (volume 3)
Caryophyllaceae	Dianthus serrulatus subsp. macranthus	Maire		1	1	0	1	1	1	1	0	1	0	1	0	0	1	0	0	eflora Maghreb; El Oualidi et al. 2012
Caryophyllaceae	Dianthus sylvestris subsp. aristidis	(Batt.) Greuter & Burdet		0	0	0	0	0	0	0	0	0	0	0	0	0	1	0	0	eflora Maghreb; El Oualidi et al. 2012; Sakhraoui et al. 2020
Caryophyllaceae	Dianthus sylvestris subsp. longibracteatus	(Maire) Greuter & Burdet		1	0	1	1	0	0	0	1	0	0	0	0	0	0	0	0	eflora Maghreb; El Oualidi et al. 2012
Apiaceae	Dichoropetalum munbyi	(Boiss.) Pimenov & Kljuykov		1	1	1	1	0	0	0	0	0	0	0	0	0	0	0	0	Dobignard et Chatelain 2011 (volume 2); eflora Maghreb
Plantaginaceae	Digitalis atlantica	Pomel		0	1	0	0	0	0	0	0	0	0	0	0	0	0	0	0	Bouchibane et al. 2017; El Oualidi et al. 2012
Plantaginaceae	Digitalis cedretorum	(Emb.) Maire		1	0	0	0	0	0	0	0	0	0	0	0	0	0	0	0	eflora Maghreb; El Oualidi et al. 2012
Plantaginaceae	Digitalis transiens	Maire		1	0	0	0	0	0	0	0	0	0	0	0	0	0	0	0	Bouchet et al. 2018; eflora Maghreb; El Oualidi et al. 2012
Hyacinthaceae	Dipcadi panousei	Sauvage & Veilex		0	0	0	0	0	0	0	1	0	0	0	1	0	0	0	0	Dobignard et Chatelain 2011 (volume 1); eflora Maghreb; El Oualidi et al. 2012; Rankou et al. 2015
Brassicaceae	Diplotaxis assurgens	(Delile) Thell.		1	0	0	0	0	0	0	0	0	0	0	0	0	0	0	0	African Plant Database; El Oualidi et al. 2012
Brassicaceae	Diplotaxis berthautii	Braun-Blanq. & Maire		0	0	0	1	0	0	0	0	0	0	0	0	0	0	0	0	GBIF; El Oualidi et al. 2012
Brassicaceae	Diplotaxis erucoides subsp. cossoniana	(Reut. ex Boiss.) Mart.-Laborde		0	0	0	0	0	0	1	0	0	0	0	0	0	0	0	0	African Plant Database; Dobignard et Chatelain 2011 (volume 3)
Brassicaceae	Diplotaxis erucoides subsp. longisiliqua	(Coss.) Gómez-Campo		0	1	0	0	0	1	0	0	0	0	0	0	0	0	0	0	African Plant Database; Dobignard et Chatelain 2011 (volume 3)
Brassicaceae	Diplotaxis muralis subsp. ceratophylla	(Batt.) Mart.-Laborde		0	0	0	0	0	1	0	0	0	0	0	0	0	0	0	0	Dobignard et Chatelain 2011 (volume 3); eflora Maghreb
Brassicaceae	Diplotaxis siifolia subsp. bipinnatifida	(Coss.) Mart.-Laborde		0	0	0	0	0	0	0	1	0	0	0	0	0	0	0	0	El Oualidi et al. 2012; GBIF
Brassicaceae	Diplotaxis tenuisiliqua	Delile		0	0	0	1	0	1	0	0	0	0	0	0	0	0	0	0	eflora Maghreb; El Oualidi et al. 2012
Brassicaceae	Diplotaxis virgata subsp. brachycarpa	(Godr.) Nègre		0	1	0	1	0	1	1	0	0	0	0	0	0	0	0	0	eflora Maghreb; El Oualidi et al. 2012
Asteraceae	Doronicum plantagineum subsp. atlanticum	(Chabert) Greuter		1	1	0	1	0	0	0	0	0	0	0	0	0	0	0	0	eflora Maghreb; El Oualidi et al. 2012
Brassicaceae	Draba oreadum	Maire		1	0	0	0	0	0	0	0	0	0	0	0	0	0	0	0	eflora Maghreb; El Oualidi et al. 2012
Asparagaceae	Dracaena draco subsp. ajgal	Benabid et Cuzin		0	0	0	0	0	0	0	1	0	0	0	0	0	0	0	0	Benabid et al. 1997; Dobignard et Chatelain 2011 (volume 1); eflora Maghreb; El Oualidi et al. 2012
Lamiaceae	Dracocephalum renati	Emb.		1	0	0	0	0	0	0	0	0	0	0	0	0	0	0	0	eflora Maghreb; El Oualidi et al. 2012
Hyacinthaceae	Drimia aurantiaca	(H.Lindb.) J.C.Manning & Goldblatt		1	0	0	1	0	0	0	1	0	0	0	0	0	0	0	0	Dobignard et Chatelain 2011 (volume 1); eflora Maghreb; El Oualidi et al. 2012; Rankou et al. 2015
Hyacinthaceae	Drimia maritima subsp. maura	(Maire) Förther & Podlech		1	0	0	0	0	0	0	1	0	0	0	0	0	0	0	0	Dobignard et Chatelain 2011 (volume 1); eflora Maghreb; El Oualidi et al. 2012; Rankou et al. 2015
Hyacinthaceae	Drimia ollivieri	(Maire) Stearn		1	0	0	1	0	0	1	1	0	0	0	0	0	0	0	0	African Plant Database; Dobignard et Chatelain 2011 (volume 1); Rankou et al. 2015
Hyacinthaceae	Drimia tazensis	(Batt. & Maire) Stearn		0	0	0	1	0	0	0	1	0	0	1	1	0	0	0	0	African Plant Database; Dobignard et Chatelain 2011 (volume 1); Rankou et al. 2015
Asteraceae	Echinops fontqueri	Pau		0	0	1	1	0	0	0	0	0	0	0	0	0	0	0	0	eflora Maghreb; El Oualidi et al. 2012
Boraginaceae	Echium canum	Emb. & Maire		0	0	0	1	0	0	0	0	0	0	0	0	0	0	0	0	African Plant Database; El Oualidi et al. 2012
Boraginaceae	Echium clandestinum	Pomel		0	0	0	0	0	0	1	0	0	0	0	0	0	0	0	0	El Oualidi et al. 2012; GBIF
Boraginaceae	Echium creticum subsp. sauvagei	(R.Fern.) Valdés		0	0	1	1	0	0	0	0	0	0	0	0	0	0	0	0	African Plant Database; Dobignard et Chatelain 2011 (volume 3)
Boraginaceae	Echium humile subsp. caespitosum	(Maire) Greuter & Burdet		1	0	0	0	0	0	1	0	0	0	0	0	0	0	0	0	eflora Maghreb; El Oualidi et al. 2012
Boraginaceae	Echium humile subsp. nanum	(Coincy) Greuter & Burdet		1	0	0	0	0	0	0	0	0	0	0	0	0	0	0	0	African Plant Database; Dobignard et Chatelain 2011 (volume 3)
Boraginaceae	Echium modestum	Ball		0	0	0	0	0	1	1	0	0	0	1	0	0	0	0	0	eflora Maghreb; El Oualidi et al. 2012
Boraginaceae	Echium petiolatum	Barratte & Coincy		1	0	0	0	0	0	0	1	0	0	0	0	0	0	0	0	eflora Maghreb; El Oualidi et al. 2012
Boraginaceae	Echium sabulicolum subsp. rifeum	(Pau) Valdés		0	0	0	1	0	0	0	0	0	0	0	0	0	0	0	0	eflora Maghreb; El Oualidi et al. 2012
Boraginaceae	Echium tenue	Roth		0	0	0	1	0	0	0	1	0	0	0	0	0	0	0	0	eflora Maghreb; El Oualidi et al. 2012
Boraginaceae	Echium velutinum	Coincy subsp. velutinum		1	0	0	0	0	0	1	0	0	0	0	0	0	0	0	0	eflora Maghreb; El Oualidi et al. 2012
Apiaceae	Elaeoselinum exinvolucratum	Coss. & Balansa		1	0	0	0	0	0	0	0	0	0	0	0	0	0	0	0	African Plant Database; El Oualidi et al. 2012; Flore du Maroc
Apiaceae	Elaeoselinum fontanesii	Boiss.		0	1	0	1	0	0	0	1	0	1	0	0	0	0	0	0	African Plant Database; El Oualidi et al. 2012; Flore du Maroc
Apiaceae	Elaeoselinum mangenotianum	Emb.		1	0	0	0	0	0	0	0	0	0	0	0	0	0	0	0	African Plant Database; Dobignard & Chatelain 2011 (volume 2)
Apiaceae	Elaeoselinum tunetanum	Brullo & al.		0	0	0	0	1	0	0	0	0	0	0	0	0	0	0	0	Dobignard & Chatelain 2011 (volume 2); El Oualidi et al. 2012; GBIF
Poaceae	Elytrigia embergeri	(Maire) Valdés & H. Scholz		1	0	0	0	0	0	0	0	0	0	0	0	0	0	0	0	African Plant Database; Dobignard & Chatelain 2011 (volume 1); El Oualidi et al. 2012
Ephedraceae	Ephedra alata subsp. monjauzeana	Dubuis & Faurel		0	0	0	0	0	0	0	0	0	0	0	0	0	1	0	0	African Plant Database; El Oualidi et al. 2012
Ephedraceae	Ephedra fragilis subsp. cossonii	(Stapf) Maire		1	0	0	1	0	0	1	1	0	0	0	1	0	0	0	0	African Plant Database; Flore du Maroc
Onagraceae	Epilobium psilotum	Maire & Sam.		1	1	1	1	0	0	0	0	0	0	0	0	0	0	0	0	African Plant Database; El Oualidi et al. 2012
Berberidaceae	Epimedium perralderianum	Coss.		0	1	0	0	0	0	0	0	0	0	0	0	0	0	0	0	Bouchibane et al. 2017; El Oualidi et al. 2012
Asteraceae	Erigeron acris subsp. mesatlanticus	(Maire) Maire		1	0	0	0	0	0	0	0	0	0	0	0	0	0	0	0	African Plant Database; El Oualidi et al. 2012
Asteraceae	Erigeron celerieri	Emb. & Maire		1	0	0	0	0	0	0	0	0	0	0	0	0	0	0	0	eflora Maghreb; El Oualidi et al. 2012; Flore du Maroc
Fabaceae	Erinacea schoenenbergeri	(Raynaud) Raynaud		0	0	0	0	0	1	0	0	0	0	0	0	0	0	0	0	African Plant Database; El Oualidi et al. 2012
Plantaginaceae	Erinus thiabaudii	Jahand. & Maire		1	0	0	0	0	0	0	0	0	0	0	0	0	0	0	0	eflora Maghreb; El Oualidi et al. 2012
Geraniaceae	Erodium asplenioides	(Desf.) Willd.		0	1	0	0	0	1	0	0	0	0	0	0	0	0	0	0	African Plant Database; Dobignard et Chatelain 2012 (volume 4)
Geraniaceae	Erodium atlanticum	Coss.		1	0	0	0	0	0	0	0	0	0	0	0	0	0	0	0	African Plant Database; El Oualidi et al. 2012
Geraniaceae	Erodium battandieranum	Rouy		0	1	0	0	0	0	0	0	0	0	0	0	0	0	0	0	Bouchibane et al. 2017; eflora Maghreb; El Oualidi et al. 2012
Geraniaceae	Erodium crenatum	Pomel		1	0	0	1	0	1	1	0	0	0	0	0	0	0	0	0	eflora Maghreb; El Oualidi et al. 2012
Geraniaceae	Erodium garamantum	(Maire) Guitt.		0	0	0	0	0	0	1	0	0	0	1	0	0	1	1	0	eflora Maghreb; El Oualidi et al. 2012
Geraniaceae	Erodium guinochetianum	Guitt.		0	0	0	1	0	1	0	0	0	0	0	0	0	0	0	0	eflora Maghreb; El Oualidi et al. 2012
Geraniaceae	Erodium heteradenum	(Pau & Font Quer) Guitt.		0	0	1	0	0	0	0	0	0	0	0	0	0	0	0	0	eflora Maghreb; El Oualidi et al. 2012
Geraniaceae	Erodium jahandiezianum	Emb., Maire & Weiller		1	0	0	0	0	0	0	0	0	0	0	1	0	0	0	0	eflora Maghreb; El Oualidi et al. 2012
Geraniaceae	Erodium malacoides subsp. brevirostre	(Maire & Sam.) Guitt.		1	0	1	1	0	0	1	1	0	0	1	0	0	0	0	0	African Plant Database; El Oualidi et al. 2012
Geraniaceae	Erodium masguindalii	Pau		0	0	1	1	0	0	0	0	0	0	0	0	0	0	0	0	eflora Maghreb; El Oualidi et al. 2012
Geraniaceae	Erodium medeense	Batt.		0	1	0	1	0	1	0	0	0	0	0	0	0	0	0	0	eflora Maghreb; El Oualidi et al. 2012
Geraniaceae	Erodium microphyllum	Pomel		1	0	0	0	0	1	1	0	0	0	0	0	0	1	0	0	eflora Maghreb; El Oualidi et al. 2012; Le Floch et al.2010
Geraniaceae	Erodium populifolium	L'Hér.		0	1	0	0	0	0	0	0	0	0	0	0	0	0	0	0	African Plant Database; Sakhraoui et al. 2020
Geraniaceae	Erodium sebaceum	Delile		1	0	0	1	0	0	0	1	0	0	0	1	0	0	0	0	eflora Maghreb; El Oualidi et al. 2012
Geraniaceae	Erodium stellatum	Delile		1	0	0	1	0	1	1	1	0	0	1	1	0	0	0	0	African Plant Database; Dobignard et Chatelain 2011 (volume 4)
Geraniaceae	Erodium trifolium	(Cav.) Guitt.		1	1	0	1	1	1	1	0	0	0	0	0	0	0	0	0	eflora Maghreb; El Oualidi et al. 2012
Brassicaceae	Erucaria erucarioides	(Coss. & Durieu) C. Müll.		1	0	0	0	0	0	1	0	0	0	0	1	0	0	0	0	African Plant Database; Dobignard et Chatelain 2011 (volume 3)
Brassicaceae	Erucaria ollivieri	Maire		0	0	0	0	0	0	0	1	0	0	0	1	0	0	0	0	eflora Maghreb; El Oualidi et al. 2012
Brassicaceae	Erucastrum brevirostre	(Maire) Gómez-Campo		1	0	0	0	0	0	0	0	0	0	0	0	0	0	0	0	eflora Maghreb; El Oualidi et al. 2012
Brassicaceae	Erucastrum elatum	(Ball) O. E. Schulz		1	0	0	0	0	0	0	1	0	0	0	1	0	0	0	0	African Plant Database. Dobignard et Chatelain 2011 (volume 3)
Brassicaceae	Erucastrum ifniense	Gómez-Campo		0	0	0	0	0	0	0	1	0	0	0	0	0	0	0	0	eflora Maghreb; El Oualidi et al. 2012
Brassicaceae	Erucastrum leucanthum	Coss. & Durieu		1	1	0	0	0	1	1	0	0	0	0	0	0	0	0	0	African Plant Database; Dobignard et Chatelain 2011 (volume 3)
Brassicaceae	Erucastrum littoreum	(Pau & Font Quer) Maire		1	0	1	1	0	0	0	0	0	0	0	0	0	0	0	0	eflora Maghreb; El Oualidi et al. 2012
Brassicaceae	Erucastrum rifanum	(Emb. & Maire) Gómez-Campo		1	0	1	1	0	0	0	0	0	0	0	0	0	0	0	0	eflora Maghreb; El Oualidi et al. 2012
Apiaceae	Eryngium argyreum	Maire		0	0	0	1	0	0	0	0	0	0	0	0	0	0	0	0	African Plant Database; Dobignard & Chatelain 2011 (volume 2); El Oualidi et al. 2012; Flore du Maroc
Apiaceae	Eryngium atlanticum	Batt. & Pit.	NT	0	1	0	1	0	0	0	1	0	0	0	0	0	0	0	0	eflora Maghreb; El Oualidi et al. 2012; Flore du Maroc
Apiaceae	Eryngium caespitiferum	Font Quer & Pau		0	0	1	0	0	0	0	0	0	0	0	0	0	0	0	0	African Plant Database; El Oualidi et al. 2012; Flore du Maroc
Apiaceae	Eryngium maroccanum	Pitard	NT	1	0	0	0	0	0	0	0	0	0	0	0	0	0	0	0	El Oualidi et al. 2012; Flore du Maroc
Apiaceae	Eryngium tricuspidatum subsp. mauritanicum	(Pomel) Batt.		1	0	0	1	0	0	1	0	0	1	0	0	0	0	0	0	African Plant Database; El Oualidi et al. 2012; Flore du Maroc
Apiaceae	Eryngium tricuspidatum subsp. subintegrum	(Maire & Weiller) Dobignard		1	0	0	1	0	0	1	1	0	0	0	1	0	0	0	0	African Plant Database; El Oualidi et al. 2012; Flore du Maroc
Apiaceae	Eryngium triquetrum subsp. xauense	(Pau) Jovet & Sauvage		0	0	1	0	0	0	0	0	0	0	0	0	0	0	0	0	eflora Maghreb; El Oualidi et al. 2012; Flore du Maroc
Apiaceae	Eryngium variifolium	Coss.	VU	1	0	0	0	0	0	0	0	0	0	0	0	0	0	0	0	African Plant Database; El Oualidi et al. 2012; Flore du Maroc
Brassicaceae	Erysimum incanum subsp. pachycarpum	(Maire) Dobignard		1	0	0	0	0	0	0	0	0	0	0	0	0	0	0	0	African Plant Database; Dobignard & Chatelain 2011 (volume 3)
Brassicaceae	Erysimum semperflorens	(Schousb.) Wettst.		1	0	0	1	0	1	1	1	0	0	0	0	0	0	0	0	eflora Maghreb; El Oualidi et al. 2012
Brassicaceae	Erysimum wilczekianum	Braun-Blanq. & Maire		1	0	0	0	0	0	0	0	0	0	0	0	0	0	0	0	eflora Maghreb; El Oualidi et al. 2012
Euphorbiaceae	Euphorbia bupleuroides subsp. bupleuroides	Desf.		0	0	0	0	0	1	0	0	0	0	0	0	0	0	0	0	Ben El Mostafa et al. 2001; eflora Maghreb; El Oualidi et al. 2012
Euphorbiaceae	Euphorbia celerieri	(Emb.) Vindt		1	0	0	0	0	0	0	0	0	0	0	0	0	0	0	0	eflora Maghreb; El Oualidi et al. 2012
Euphorbiaceae	Euphorbia clementei subsp. faurei	(Maire) Vincens, Molero & C. Blanché		0	0	0	1	0	0	0	0	0	0	0	0	0	0	0	0	eflora Maghreb; El Oualidi et al. 2012
Euphorbiaceae	Euphorbia clementei subsp. villosa	(Faure & Maire) Vincens, Molero & C. Blanché		1	0	0	1	0	1	0	0	0	0	0	0	0	0	0	0	African Plant Database; El Oualidi et al. 2012
Euphorbiaceae	Euphorbia cossoniana	Boiss.		0	1	0	0	0	0	0	0	0	0	0	0	0	0	0	0	eflora Maghreb; El Oualidi et al. 2012
Euphorbiaceae	Euphorbia dracunculoides subsp. glebulosa	(Coss. & Durieu) Maire		1	0	0	1	0	1	1	0	1	0	0	0	1	1	1	0	African Plant Database; eflora Maghreb; El Oualidi et al. 2012
Euphorbiaceae	Euphorbia dracunculoides subsp. intermedia	(Maire) Maire		1	0	0	0	0	0	0	0	0	0	0	0	0	0	0	0	African Plant Database; Dobignard et Chatelain 2011 (volume 3)
Euphorbiaceae	Euphorbia hieroglyphica	Coss. & Durieu ex Boiss.		0	1	0	0	0	1	0	0	0	0	0	0	0	0	0	0	eflora Maghreb; El Oualidi et al. 2012; Yahi et al. 2012
Euphorbiaceae	Euphorbia malvana	Maire		1	0	0	0	0	0	0	0	0	0	0	0	0	0	0	0	African Plant Database; El Oualidi et al. 2012
Euphorbiaceae	Euphorbia mazicum	Emb. & Maire		1	0	0	0	0	0	0	0	0	0	0	0	0	0	0	0	eflora Maghreb; El Oualidi et al. 2012
Euphorbiaceae	Euphorbia megalatlantica	Ball		1	0	0	0	0	0	1	1	0	0	0	0	0	0	0	0	eflora Maghreb; El Oualidi et al. 2012
Euphorbiaceae	Euphorbia nereidum	Jahand. & Maire		1	0	0	1	0	0	0	0	0	0	0	0	0	0	0	0	eflora Maghreb; El Oualidi et al. 2012
Euphorbiaceae	Euphorbia resinifera	Berg.		1	0	0	1	0	0	0	1	0	0	1	0	0	0	0	0	eflora Maghreb; El Oualidi et al. 2012; North Africa Trees
Euphorbiaceae	Euphorbia rimarum	Coss. & Balansa		1	0	0	0	0	0	0	0	0	0	0	0	0	0	0	0	eflora Maghreb; El Oualidi et al. 2012
Zygophyllaceae	Fagonia harpago	Emberger_&_Maire		1	0	0	0	0	0	0	1	0	0	0	0	0	0	0	0	Dobignard et Chatelain 2013 (volume 5); eflora Maghreb; El Oualidi et al. 2012; North Africa Trees
Zygophyllaceae	Fagonia malvana	Maire & Weiller		1	0	0	0	0	0	1	0	0	0	0	0	0	0	0	0	Dobignard et Chatelain 2013 (volume 5); eflora Maghreb; El Oualidi et al. 2012
Valerianaceae	Fedia graciliflora subsp. calycina	(Maire) Mathez & Xena		0	1	0	0	0	0	0	0	0	0	0	0	0	0	0	0	Dobignard et Chatelain 2013 (volume 5); eflora Maghreb
Valerianaceae	Fedia graciliflora subsp. diana	Mathez & Xena		0	1	0	0	0	1	0	0	0	0	0	0	0	0	0	0	Dobignard et Chatelain 2013 (volume 5); eflora Maghreb
Valerianaceae	Fedia graciliflora subsp. snassenorum	Mathez & Xena		0	0	1	1	0	0	0	0	0	0	0	0	0	0	0	0	eflora Maghreb; El Oualidi et al. 2012
Valerianaceae	Fedia graciliflora subsp. sulcata	(Pomel) Mathez & Xena		0	1	0	0	0	0	0	0	0	0	0	0	0	0	0	0	eflora Maghreb; El Oualidi et al. 2012; Sakhraoui et al. 2020
Valerianaceae	Fedia pallescens	(Maire) Mathez		1	0	0	1	0	0	0	1	0	0	0	0	0	0	0	0	eflora Maghreb; El Oualidi et al. 2012
Campanulaceae	Feeria angustifolia	(Schousb.) Buser		1	0	0	1	0	0	0	0	0	0	0	0	0	0	0	0	eflora Maghreb; El Oualidi et al. 2012
Apiaceae	Ferula atlantica	Elalaoui & Cauwet-Marc		1	0	0	0	0	0	0	0	0	0	0	0	0	0	0	0	African Plant Database; El Oualidi et al. 2012; Flore du Maroc
Apiaceae	Ferula fontqueri	Jury		0	0	0	1	0	0	0	0	0	0	0	0	0	0	0	0	African Plant Database; Dobignard et Chatelain 2011
Apiaceae	Ferula gouliminensis	Elalaoui & Cauwet-Marc		0	0	0	0	0	0	0	1	0	0	0	0	0	0	0	0	African Plant Database; El Oualidi et al. 2012; Flore du Maroc
Apiaceae	Ferula sauvagei	Elalaoui & Cauwet-Marc		1	0	0	0	0	0	0	0	0	0	0	0	0	0	0	0	African Plant Database; El Oualidi et al. 2012; Flore du Maroc
Apiaceae	Ferula tunetana	Pomel ex Batt.		0	0	0	0	1	0	1	0	1	0	0	0	0	0	0	0	El Oualidi et al. 2012
Apiaceae	Ferulago biumbellata	Pomel		0	0	0	1	0	0	0	0	0	0	0	0	0	0	0	0	El Oualidi et al. 2012; Flore du Maroc
Poaceae	Festuca algeriensis	Trab.		0	1	0	0	0	1	1	0	0	0	0	0	0	0	0	0	African Plant Database; Dobignard & Chatelain 2011 (volume 1); El Oualidi et al. 2012
Poaceae	Festuca atlantica	Duval-Jouve		1	1	0	1	1	0	0	0	0	0	0	0	0	0	0	0	Dobignard et Chatelain 2011 (volume 1); El Oualidi et al. 2012; Flore du Maroc
Poaceae	Festuca aurasiaca	(Trab.) Trab.		0	1	0	0	0	1	0	0	0	0	0	0	0	0	0	0	African Plant Database; Dobignard et Chatelain 2011 (volume 1); El Oualidi et al. 2012
Poaceae	Festuca deserti	(Coss. & Durieu) Trab.		0	0	0	0	0	1	1	0	0	0	0	0	0	0	0	0	Dobignard et Chatelain 2011 (volume 1); eflora Maghreb; El Oualidi et al. 2012
Poaceae	Festuca djurdjurae	(Trab.) Romo		0	1	0	0	0	0	0	0	0	0	0	0	0	0	0	0	Dobignard et Chatelain 2011 (volume 1); eflora Maghreb; El Oualidi et al. 2012
Poaceae	Festuca dyris	(Maire & Trab.) Romo		1	0	0	0	0	0	0	0	0	0	0	0	0	0	0	0	Bouchet et al. 2018, El Oualidi et al. 2012; Rankou et al. 2015
Poaceae	Festuca embergeri	(Litard. & Maire) Romo		1	0	0	0	0	0	0	0	0	0	0	0	0	0	0	0	African Plant Database; Dobignard et Chatelain 2011 (volume 1); El Oualidi et al. 2012
Poaceae	Festuca humbertii	Litard. & Maire		1	0	1	0	0	0	0	0	0	0	0	0	0	0	0	0	Dobignard et Chatelain 2011 (volume 1); El Oualidi et al. 2012; Rankou et al. 2015
Poaceae	Festuca iberica subsp. atlantigena	(Litard.) Dobignard		1	0	0	0	0	0	0	0	0	0	0	0	0	0	0	0	Dobignard et Chatelain 2011 (volume 1); eflora Maghreb
Poaceae	Festuca iberica subsp. yvesiana	(Litard. & Maire) Dobignard & Portal		1	0	1	1	0	0	1	0	0	0	0	0	0	0	0	0	Dobignard et Chatelain 2011 (volume 1); eflora Maghreb; El Oualidi et al. 2012;
Poaceae	Festuca incurvatifolia	C.Chatel., Dobignard, Jeanm. & J.F.Léger		1	0	0	0	0	0	1	0	0	0	0	0	0	0	0	0	Dobignard et Chatelain 2011 (volume 1); El Oualidi et al. 2012; Rankou et al. 2015
Poaceae	Festuca marocana	T(rab.) Dobignard & Portal		1	0	0	0	0	0	0	0	0	0	0	0	0	0	0	0	Dobignard et Chatelain 2011 (volume 1); eflora Maghreb; El Oualidi et al. 2012
Poaceae	Festuca numidica	(Trabut) Romo		0	1	0	0	0	1	0	0	0	0	0	0	0	0	0	0	Bouchibane et al. 2017
Poaceae	Festuca ovina subsp. maroccana	(St.-Yves) Dobignard		1	0	0	0	0	0	0	0	0	0	0	0	0	0	0	0	eflora Maghreb; El Oualidi et al. 2012
Poaceae	Festuca rifana	Litard. & Maire		0	0	1	1	0	0	0	0	0	0	0	0	0	0	0	0	eflora Maghreb; El Oualidi et al. 2012; Rankou et al. 2015
Poaceae	Festuca trabutii	E. B. Alexeev		0	1	0	0	0	0	0	0	0	0	0	0	0	0	0	0	eflora Maghreb; El Oualidi et al. 2012
Brassicaceae	Fezia pterocarpa	Pit.		0	0	0	1	0	0	0	0	0	0	0	0	0	0	0	0	eflora Maghreb; El Oualidi et al. 2012
Asteraceae	Filago carpetana subsp. maroccana	(Braun-Blanq. & Maire) Dobignard		0	0	0	1	0	0	0	0	0	0	0	0	0	0	0	0	African Plant Database; El Oualidi et al. 2012
Asteraceae	Filago crocidion	(Pomel) Chrtek & Holub		1	0	0	0	0	0	1	0	0	0	0	0	0	0	0	0	eflora Maghreb; El Oualidi et al. 2012
Asteraceae	Filago longilanata	(Maire & Wilczek) Greuter		1	0	0	0	0	0	1	0	0	0	0	0	0	0	0	0	eflora Maghreb; El Oualidi et al. 2012
Asteraceae	Filago pygmaea subsp. gaditana	(Pau) Dobignard		0	0	1	1	0	0	0	0	0	0	0	0	0	0	0	0	African Plant Database; Dobignard et Chatelain 2011 (volume 2);
Asteraceae	Filago sahariensis	Chrtek & Holub		0	0	0	0	0	0	1	0	1	0	0	0	0	1	0	0	African Plant Database; El Oualidi et al. 2012
Apiaceae	Foeniculum subinodorum	Maire, Weiller & Wilczek		0	0	0	0	0	0	1	0	0	0	0	1	0	0	0	0	African Plant Database; El Oualidi et al. 2012; Flore du Maroc
Brassicaceae	Foleyola billotii	Maire		0	0	0	0	0	0	1	0	0	0	0	1	0	1	0	0	African Plant Database; El Oualidi et al. 2012
Frankeniaceae	Frankenia pallida	Boiss. & Reut.		0	0	0	0	0	0	1	0	0	0	0	0	0	1	0	0	eflora Maghreb; El Oualidi et al. 2012
Oleaceae	Fraxinus dimorpha	Coss. & Durieu	EN	1	1	0	1	0	1	1	0	1	0	0	0	0	0	0	0	Bouchet et al. 2018; eflora Maghreb; El Oualidi et al. 2012; North Africa Trees
Liliaceae	Fritillaria macrocarpa	Coss. ex Batt.		1	0	0	0	0	0	0	0	0	0	1	0	0	0	0	0	Dobignard & Chatelain 2011 (volume 1); eflora Maghreb; El Oualidi et al. 2012; Flore du Maroc
Liliaceae	Fritillaria oranensis	Pomel	NT	0	1	0	1	0	0	0	0	0	0	0	0	0	0	0	0	Dobignard & Chatelain 2011 (volume 1); eflora Maghreb
Cistaceae	Fumana fontanesii	Pomel		1	1	1	1	0	0	0	1	0	0	0	0	0	1	0	0	eflora Maghreb; El Oualidi et al. 2012
Cistaceae	Fumana fontqueri	Güemes		0	0	1	0	0	0	0	0	0	0	0	0	0	0	0	0	eflora Maghreb; El Oualidi et al. 2012
Papaveraceae	Fumaria ajmasiana	Pau & Font Quer		0	0	1	0	0	0	0	0	0	0	0	0	0	0	0	0	Dobignard et Chatelain 2013 (volume 5); eflora Maghreb
Papaveraceae	Fumaria atlantica	Hausskn.		0	1	0	0	0	0	0	0	0	0	0	0	0	0	0	0	El Oualidi et al. 2012; GBIF
Papaveraceae	Fumaria ballii	Pugsley		1	0	0	0	0	0	0	0	0	0	0	0	0	0	0	0	eflora Maghreb; El Oualidi et al. 2012
Papaveraceae	Fumaria barnolae subsp. algerica	(Hausskn.) Lidén		0	0	0	1	0	0	0	0	0	0	0	0	0	0	0	0	eflora Maghreb; El Oualidi et al. 2012
Papaveraceae	Fumaria berberica	Pugsley		1	0	0	0	0	0	0	0	0	0	0	0	0	0	0	0	African Plant Database; El Oualidi et al. 2012
Papaveraceae	Fumaria capitata	Lidén		0	1	0	0	0	0	0	0	0	0	0	0	0	0	0	0	African Plant Database; Dobignard & Chatelain 2013 (volume 5)
Papaveraceae	Fumaria dubia	Pugsley		0	1	0	0	0	0	0	0	0	0	0	0	0	0	0	0	African Plant Database; Dobignard & Chatelain 2013 (volume 5)
Papaveraceae	Fumaria erostrata	(Pugsley) Lidén		0	0	0	0	0	0	0	1	0	0	0	0	0	0	0	0	eflora Maghreb; El Oualidi et al. 2012
Papaveraceae	Fumaria macrosepala subsp. megasepala	(Pau) Lidén		0	0	1	0	0	0	0	0	0	0	0	0	0	0	0	0	eflora Maghreb; El Oualidi et al. 2012
Papaveraceae	Fumaria macrosepala subsp. obscura	(Pugsley) Lidén		0	0	1	0	0	0	0	0	0	0	0	0	0	0	0	0	eflora Maghreb; El Oualidi et al. 2012
Papaveraceae	Fumaria mairei	Maire		0	1	0	0	0	0	0	0	0	0	0	0	0	0	0	0	African Plant Database; Yahi et al. 2012
Papaveraceae	Fumaria maurorum	Maire		0	0	0	0	0	0	0	1	0	0	0	0	0	0	0	0	El Oualidi et al. 2012; GBIF
Papaveraceae	Fumaria normanii	Pugsley		0	1	0	0	0	0	0	0	0	0	0	0	0	0	0	0	African Plant Database; Dobignard & Chatelain 2013 (volume 5)
Papaveraceae	Fumaria ouezzanensis	Pugsley		0	0	0	1	0	0	0	0	0	0	0	0	0	0	0	0	eflora Maghreb; El Oualidi et al. 2012
Papaveraceae	Fumaria rifana	Lidén		0	0	1	1	0	0	0	0	0	0	0	0	0	0	0	0	eflora Maghreb; El Oualidi et al. 2012
Papaveraceae	Fumaria rupestris subsp. calycina	Lidén		1	0	0	0	0	0	0	0	0	0	0	0	0	0	0	0	eflora Maghreb; El Oualidi et al. 2012
Papaveraceae	Fumaria rupestris subsp. micranthifolia	(Pugsley) Lidén		0	0	0	1	0	0	0	0	0	0	0	0	0	0	0	0	eflora Maghreb; El Oualidi et al. 2012
Papaveraceae	Fumaria rupestris subsp. pulchra	Lidén		0	0	0	1	0	0	0	0	0	0	0	0	0	0	0	0	eflora Maghreb; El Oualidi et al. 2012
Papaveraceae	Fumaria skottsbergii	Lidén		1	0	0	0	0	0	0	0	0	0	0	0	0	0	0	0	El Oualidi et al. 2012
Liliaceae	Gagea chabertii	A. Terracc.		0	1	0	1	0	0	0	0	0	0	0	0	0	0	0	0	Dobignard et Chatelain 2011 (volume 1); eflora Maghreb
Liliaceae	Gagea mauritanica	Durieu	NT	0	0	0	1	0	1	0	0	0	0	0	0	0	0	0	0	Dobignard et Chatelain 2011 (volume 1); eflora Maghreb
Liliaceae	Gagea subtrigona	J.M. Tison	LC	1	0	0	1	0	0	0	0	0	0	0	0	0	0	0	0	Dobignard et Chatelain 2011 (volume 1)
Asteraceae	Galactites mutabilis	Spach		0	1	0	0	1	0	0	0	0	0	0	0	0	0	0	0	Neffati et al. 1999; Quezel & Santa 1963; Sakhraoui et al. 2020
Rubiaceae	Galium acuminatum	Ball		1	0	0	0	0	0	1	0	0	0	0	0	0	0	0	0	African Plant Database; Dobignard et Chatelain 2015 (volume 5); El Oualidi et al. 2012
Rubiaceae	Galium afropusillum	Ehrend.		0	0	0	0	0	1	0	0	0	0	0	0	0	0	0	0	African Plant Database; Dobignard et Chatelain 2015 (volume 5);
Rubiaceae	Galium atlanticum	Ball		1	0	0	0	0	1	0	0	0	0	0	0	0	0	0	0	African Plant Database; El Oualidi et al. 2012
Rubiaceae	Galium bourgaeanum	Coss. ex Ball		1	0	0	1	0	0	1	1	0	0	0	1	0	0	0	0	eflora Maghreb; El Oualidi et al. 2012; Yahi et al. 2012
Rubiaceae	Galium brunneum	Munby		0	1	0	1	1	0	0	0	1	0	0	0	0	0	0	0	eflora Maghreb; El Oualidi et al. 2012
Rubiaceae	Galium noli-tangere	Ball		1	0	0	0	0	0	0	0	0	0	0	0	0	0	0	0	eflora Maghreb; El Oualidi et al. 2012
Rubiaceae	Galium numidicum	Pomel		0	0	0	0	0	1	0	0	0	0	0	0	0	0	0	0	El Oualidi et al. 2012; Yahi et al. 2012
Rubiaceae	Galium olivetorum	Le Houér.		0	0	0	0	0	0	0	0	1	0	0	0	0	0	0	0	El Oualidi et al. 2012; GBIF
Rubiaceae	Galium perralderii	Batt.		0	1	0	0	0	0	0	0	0	0	0	0	0	0	0	0	eflora Maghreb; El Oualidi et al. 2012
Rubiaceae	Galium viscosum subsp. bovei	(Boiss. & Reut.) Maire		0	0	0	1	1	0	0	0	0	0	0	0	0	0	0	0	eflora Maghreb; El Oualidi et al. 2012
Rubiaceae	Galium viscosum subsp. rifanum	(Emb. & Maire) Maire		0	0	1	1	0	0	0	0	0	0	0	0	0	0	0	0	eflora Maghreb; El Oualidi et al. 2012
Poaceae	Gaudinia maroccana	Trab. ex Pit		0	0	0	1	0	0	0	1	0	0	0	0	0	0	0	0	Dobignard et Chatelain 2011 (volume 1); El Oualidi et al. 2012; Rankou et al. 2015
Poaceae	Gaudinia valdesii	Romero Zarco		0	0	0	1	0	0	0	0	0	0	0	0	0	0	0	0	Rankou et al. 2015
Fabaceae	Genista carpetana subsp. nociva	(Pau & Font Quer) C. Vicioso & M. Laínz		0	0	1	0	0	0	0	0	0	0	0	0	0	0	0	0	eflora Maghreb; El Oualidi et al. 2012
Fabaceae	Genista cephalantha	Spach		1	0	1	1	0	0	0	0	0	0	0	0	0	0	0	0	El Oualidi et al. 2012; North Africa Trees; Miara et al. 2017
Fabaceae	Genista clavata	Poir.		0	0	1	1	0	0	0	0	0	0	0	0	0	0	0	0	eflora Maghreb; El Oualidi et al. 2012
Fabaceae	Genista ferox	(Poir.) Dum. Cours.		0	1	0	1	0	0	0	1	0	0	0	0	0	0	0	0	African Plant Database; Sakhraoui et al. 2020
Fabaceae	Genista numidica	Spach		0	1	0	1	0	0	0	0	0	0	0	0	0	0	0	0	African Plant Database; El Oualidi et al. 2012; Hamel et al. 2012
Fabaceae	Genista quadriflora	Munby		1	0	1	1	0	0	0	0	1	0	0	0	0	0	0	0	African Plant Database; GBIF, North Africa Trees; Medjahdi 2010
Fabaceae	Genista scorpius subsp. intermedia	Emb. & Maire		1	0	0	0	0	0	0	0	0	0	0	0	0	0	0	0	African Plant Database; Dobignard et Chatelain 2012 (volume 4);
Fabaceae	Genista scorpius subsp. myriantha	(Ball) Maire		1	0	0	0	0	0	1	0	0	0	0	0	0	0	0	0	eflora Maghreb; El Oualidi et al. 2012
Fabaceae	Genista segonnei	(Maire) P.E. Gibbs		1	0	0	0	0	0	0	1	0	0	0	0	0	0	0	0	eflora Maghreb; El Oualidi et al. 2012
Fabaceae	Genista spinulosa	Pomel		0	0	0	1	0	0	0	0	0	0	0	0	0	0	0	0	El Oualidi et al. 2012
Fabaceae	Genista tamarrutii	Caball.		1	0	0	0	0	0	0	1	0	0	0	0	0	0	0	0	eflora Maghreb; El Oualidi et al. 2012
Fabaceae	Genista tournefortii subsp. jahandiezii	(Batt.) Talavera & Gibbs		1	0	1	1	0	0	0	0	0	0	0	0	0	0	0	0	African Plant Database; Dobignard et Chatelain 2012 (volume 4);
Fabaceae	Genista triacanthos subsp. vepres	(Pomel) P.E.Gibbs		0	1	0	0	0	0	0	1	0	0	0	0	0	0	0	0	eflora Maghreb; El Oualidi et al. 2012
Fabaceae	Genista tricuspidata	Desf.		1	1	1	1	1	1	1	1	1	0	1	0	0	0	0	0	Dobignard et Chatelain 2012 (volume 4); North Africa Trees
Fabaceae	Genista ulicina	Spach		0	1	1	1	1	0	0	0	0	0	0	0	0	0	0	0	eflora Maghreb; El Oualidi et al. 2012; Quezel & Santa 1962; Sakhraoui et al. 2020
Gentianaceae	Gentiana atlantica	Litard. & Maire		1	0	0	0	0	0	0	0	0	0	0	0	0	0	0	0	African Plant Database; El Oualidi et al. 2012
Gentianaceae	Gentiana tornezyana	Litard. & Maire		1	0	0	0	0	0	0	0	0	0	0	0	0	0	0	0	African Plant Database; El Oualidi et al. 2012
Geraniaceae	Geranium atlanticum	Boiss.		0	1	1	1	0	1	1	0	0	0	0	0	0	0	0	0	eflora Maghreb; El Oualidi et al. 2012
Geraniaceae	Geranium nanum	Coss. ex Batt.		1	0	0	0	0	0	0	0	0	0	0	0	0	0	0	0	eflora Maghreb; El Oualidi et al. 2012
Plantaginaceae	Globularia liouvillei	Jahand. & Maire		1	0	0	0	0	0	1	0	0	0	0	0	0	0	0	0	Bouchet et al. 2018; eflora Maghreb; El Oualidi et al. 2012
Plantaginaceae	Globularia nainii	Batt.		1	0	0	0	0	0	1	0	0	0	0	0	0	0	0	0	eflora Maghreb; El Oualidi et al. 2012
Asteraceae	Glossopappus macrotus subsp. hesperius	(Maire) Maire		1	0	1	1	0	0	1	0	0	0	0	0	0	0	0	0	African Plant Database; El Oualidi et al. 2012
Asteraceae	Gnaphalium genevoisii	Emb.		1	0	0	0	0	0	0	0	0	0	0	0	0	0	0	0	El Oualidi et al. 2012; GBIF
Brassicaceae	Graellsia hederifolia	(Coss.) Hyam & Jury		1	0	1	0	0	0	0	0	0	0	0	0	0	0	0	0	eflora Maghreb; El Oualidi et al. 2012
Plantaginaceae	Gratiola mauretanica	(Emb. & Maire) I. Soriano & Romero García		0	0	1	1	0	0	0	0	0	0	0	0	0	0	0	0	African Plant Database; Dobignard et Chatelain 2013 (volume 5)
Brassicaceae	Guenthera desnottesii	(Emb. & Maire) G		1	0	0	1	0	0	0	0	0	0	0	0	0	0	0	0	African Plant Database; Ben El Mostafa et al. 2001; Dobignard et Chatelain 2011 (volume 3); El Oualidi et al. 2012; GBIF
Brassicaceae	Guenthera elongata subsp. imdrashiana	(Quézel) Gómez-Campo		1	0	0	0	0	0	0	0	0	0	0	0	0	0	0	0	Dobignard et Chatelain 2011 (volume 3); eflora Maghreb; El Oualidi et al. 2012
Brassicaceae	Guenthera elongata subsp. subscaposa	(Maire & Weiller) Gómez-Campo		1	0	0	0	0	0	0	0	0	0	0	0	0	0	0	0	Dobignard et Chatelain 2011 (volume 3); eflora Maghreb; El Oualidi et al. 2012
Brassicaceae	Guenthera loncholoma	(Pomel) G		0	0	0	0	0	1	0	0	0	0	0	0	0	0	0	0	Yahi et al. 2012
Brassicaceae	Guenthera repanda subsp. silenifolia	(Emb.) Gómez-Campo		1	0	0	0	0	0	0	0	0	0	0	0	0	0	0	0	African Plant Database; Dobignard et Chatelain 2011 (volume 3); eflora Maghreb, El Oualidi et al. 2012
Brassicaceae	Guenthera setulosa	(Boiss. & Reut.) G		1	0	0	1	0	0	0	0	0	0	0	0	0	0	0	0	Ben El Mostafa et al. 2001; El Oualidi et al. 2012; Yahi et al. 2012
Fabaceae	Hammatolobium kremerianum	(Coss.) C.Mueller		0	0	1	1	0	0	0	0	0	0	0	0	0	0	0	0	eflora Maghreb; El Oualidi et al. 2012
Amaryllidaceae	Hannonia hesperidum	Braun-Blanq. & Maire	VU	0	0	0	0	0	0	0	1	0	0	0	0	0	0	0	0	Dobignard et Chatelain 2011 (volume 1); El Oualidi et al. 2012; Rankou et al. 2015
Rutaceae	Haplophyllum broussonetianum	Coss.		1	0	0	0	0	0	1	1	0	0	0	1	0	0	0	0	eflora Maghreb; El Oualidi et al. 2012
Rutaceae	Haplophyllum linifolium subsp. africanum	C. C. Towns.		1	1	0	0	0	1	0	0	0	0	0	0	0	0	0	0	African Plant Database; Dobignard et Chatelain 2011 (volume 5)
Araliaceae	Hedera algeriensis	Hibberd.		0	1	0	0	1	0	0	0	0	0	0	0	0	0	0	0	Bouchibane et al. 2017; Dobignard et Chatelain 2011 (volume 2)
Fabaceae	Hedysarum aculeolatum	Boiss.		0	1	0	1	0	0	0	0	0	0	0	0	0	0	0	0	eflora Maghreb; El Oualidi et al. 2012
Fabaceae	Hedysarum boveanum subsp. boveanum	Bunge ex Basiner		1	0	0	1	0	1	1	0	0	0	0	0	0	0	0	0	African Plant Database; Dobignard et Chatelain 2011 (volume 4)
Fabaceae	Hedysarum carnosum	Desf.		0	0	0	0	0	0	1	0	0	0	0	0	0	1	0	0	African Plant Database; Dobignard et Chatelain 2011 (volume 4)
Fabaceae	Hedysarum membranaceum	Coss. & Balansa		1	0	0	0	0	0	0	1	0	0	0	1	0	0	0	0	eflora Maghreb; El Oualidi et al. 2012
Fabaceae	Hedysarum naudinianum	Coss. & Durieu		0	1	0	1	1	0	0	0	0	0	0	0	0	0	0	0	eflora Maghreb; El Oualidi et al. 2012
Fabaceae	Hedysarum pallidum	Desf.		1	0	0	1	1	1	1	0	1	0	0	0	0	0	0	0	African Plant Database; Dobignard et Chatelain 2011 (volume 4)
Fabaceae	Hedysarum perrauderianum	Coss. & Durieu		0	0	0	0	0	1	0	0	0	0	0	0	0	0	0	0	eflora Maghreb; El Oualidi et al. 2012; Yahi et al. 2012
Cistaceae	Helianthemum cinereum subsp. argenteum	(Maire) Dobignard		1	0	1	1	0	1	0	0	0	0	0	0	0	0	0	0	Dobignard et Chatelain 2011 (volume 3); eflora Maghreb
Cistaceae	Helianthemum crassifolium subsp. djeniense	Le Houér.		0	0	0	0	0	0	0	0	0	0	0	0	0	1	0	0	El Oualidi et al. 2012
Cistaceae	Helianthemum eriocephalum	Pomel		0	0	0	0	0	0	0	0	0	0	0	0	0	1	0	0	eflora Maghreb; El Oualidi et al. 2012
Cistaceae	Helianthemum geniorum	Maire		0	0	0	0	0	0	0	0	0	0	0	0	1	0	1	0	African Plant Database; El Oualidi et al. 2012
Cistaceae	Helianthemum grosii	Pau & Font Quer		0	0	0	1	0	0	0	0	0	0	0	0	0	0	0	0	eflora Maghreb; El Oualidi et al. 2012
Cistaceae	Helianthemum ledifolium subsp. apertum	(Pomel) Raynaud ex Greuter & Burdet		1	0	0	0	0	0	0	0	0	0	0	0	0	0	0	0	eflora Maghreb; El Oualidi et al. 2012
Cistaceae	Helianthemum maritimum	Pomel		0	0	0	1	0	0	0	0	0	0	0	0	0	0	0	0	eflora Maghreb; El Oualidi et al. 2012
Cistaceae	Helianthemum mathezii	Dobignard		1	0	0	0	0	0	1	0	0	0	0	0	0	0	0	0	Dobignard et Chatelain 2011 (volume 3)
Cistaceae	Helianthemum pergamaceum	Pomel		1	0	0	1	0	1	1	1	0	0	0	0	0	0	0	0	African Plant Database; Dobignard et Chatelain 2011 (volume 3)
Cistaceae	Helianthemum polyanthum	(Desf.) Pers.		0	0	0	1	0	0	0	0	0	0	0	0	0	0	0	0	eflora Maghreb; El Oualidi et al. 2012
Cistaceae	Helianthemum pomeridianum	Dunal		1	0	0	1	0	0	0	0	0	0	0	0	0	0	0	0	African Plant Database; El Oualidi et al. 2012
Cistaceae	Helianthemum sauvagei	Raynaud		1	0	0	0	0	0	0	0	0	0	0	0	0	0	0	0	African Plant Database; El Oualidi et al. 2012
Cistaceae	Helianthemum violaceum subsp. subobtusatum	(Maire) I. Soriano		1	1	0	1	0	0	0	0	0	1	0	0	0	0	0	0	eflora Maghreb; El Oualidi et al. 2012
Cistaceae	Helianthemum virgatum subsp. africanum	(Desf.) Pers.		0	0	0	0	0	1	0	0	0	0	0	0	0	0	0	0	Dobignard et Chatelain 2011 (volume 3); eflora Maghreb
Cistaceae	Helianthemum virgatum subsp. virgatum	(Desf.) Pers.		0	0	0	1	0	0	0	0	0	0	0	0	0	0	0	0	Dobignard et Chatelain 2011 (volume 3); eflora Maghreb
Asteraceae	Helichrysum pomelianum	Greuter		0	1	0	0	0	0	1	0	0	0	0	0	0	0	0	0	African Plant Database; El Oualidi et al. 2012
Asteraceae	Helichrysum raynalianum	Quézel		1	0	0	0	0	0	0	0	0	0	0	0	0	0	0	0	El Oualidi et al. 2012
Poaceae	Helictotrichon jahandiezii	(Litard.) Potztal		1	0	0	1	0	0	0	0	0	0	0	0	0	0	0	0	Dobignard et Chatelain 2011 (volume 1); eflora Maghreb; El Oualidi et al. 2012; Rankou et al. 2015
Asteraceae	Heliocauta atlantica	(Litard. & Maire) Humphries		1	0	0	0	0	0	0	0	0	0	0	0	0	0	0	0	African Plant Database; Flore du Maroc
Heliotropaceae	Heliotropium antiatlanticum	Emb.		1	0	0	0	0	0	0	0	0	0	0	0	0	0	0	0	African Plant Database; El Oualidi et al. 2012
Asteraceae	Helminthotheca aculeata subsp. maroccana	(Sauvage) Greuter		1	0	0	1	0	0	0	1	0	0	0	0	0	0	0	0	African Plants Database; El Oualidi et al. 2012; Flore du Maroc
Asteraceae	Helminthotheca balansae	(Coss. & Durieu) Lack		0	0	0	1	0	0	0	0	0	0	0	0	0	0	0	0	Dobignard et Chatelain 2011 (volume 2); eflora Maghreb
Asteraceae	Helminthotheca glomerata	(Pomel) Greuter		0	0	0	1	0	1	0	0	0	0	0	0	0	0	0	0	El Oualidi et al. 2012; GBIF
Brassicaceae	Hemicrambe fruticulosa	Webb		0	0	1	0	0	0	0	0	0	0	0	0	0	0	0	0	eflora Maghreb; El Oualidi et al. 2012
Brassicaceae	Henophyton zygarrhenum	(Maire) Gómez-Campo		0	0	0	0	0	0	1	0	0	0	0	0	0	0	0	0	Dobignard et Chatelain 2011 (volume 2); eflora Maghreb
Apiaceae	Heracleum sphondylium subsp. algeriense	(Coss._ex_Batt._&_Trab.) Dobignard		0	1	0	0	0	0	0	0	0	0	0	0	0	0	0	0	Bouchibane et al. 2017; El Oualidi et al. 2012
Apiaceae	Heracleum sphondylium subsp. aurasiacum	(Maire) Dobignard		0	0	0	0	0	1	1	0	0	0	0	0	0	0	0	0	African Plant Database; El Oualidi et al. 2012
Apiaceae	Heracleum sphondylium subsp. embergeri	Maire		1	0	0	0	0	0	0	0	0	0	0	0	0	0	0	0	African Plant Database; El Oualidi et al. 2012; Flore du Maroc
Apiaceae	Heracleum sphondylium subsp. suaveolens	(Litard. & Maire) Dobignard		1	0	0	0	0	0	0	0	0	0	0	0	0	0	0	0	El Oualidi et al. 2012; Flore du Maroc
Caryophyllaceae	Herniaria boissieri subsp. maroccana	(Font Quer) Chaudhri		0	0	1	1	0	0	0	0	0	0	0	0	0	0	0	0	eflora Maghreb; El Oualidi et al. 2012
Caryophyllaceae	Herniaria glaberrima	(Emb.) Maire		1	0	0	0	0	0	0	0	0	0	0	0	0	0	0	0	eflora Maghreb; El Oualidi et al. 2012
Caryophyllaceae	Herniaria mauritanica	Murb.		0	0	0	1	0	1	1	0	0	0	0	0	0	0	0	0	eflora Maghreb; El Oualidi et al. 2012
Caryophyllaceae	Herniaria oranensis	Chaudhri		0	0	0	1	0	1	1	0	0	0	0	0	0	0	0	0	eflora Maghreb; El Oualidi et al. 2012
Caryophyllaceae	Herniaria pujosii	Sauvage & Vindt		1	0	0	1	0	0	0	0	0	0	1	0	0	0	0	0	eflora Maghreb; El Oualidi et al. 2012
Caryophyllaceae	Herniaria rhiphaea	Font Quer		0	0	1	1	0	0	0	0	0	0	0	0	0	0	0	0	eflora Maghreb; El Oualidi et al. 2012
Asteraceae	Hertia cheirifolia	(L.) Kuntze		0	1	0	0	1	1	1	0	0	0	0	0	0	0	0	0	African Plant Database; Dobignard et Chatelain 2011 (volume 2)
Asteraceae	Hertia maroccana	(Batt.) Maire		1	0	0	0	0	0	1	0	0	0	0	1	0	0	0	0	African Plant Database; Bouchet et al. 2018; El Oualidi et al. 2012
Fabaceae	Hesperolaburnum platycarpum	(Maire) Maire		1	0	0	0	0	0	0	1	0	0	0	0	0	0	0	0	African Plant Database; Dobignard et Chatelain 2012 (volume 4); North Africa Trees
Asteraceae	Hieracium ajmasianum	(Pau & Font Quer) Dobignard		0	0	1	0	0	0	0	0	0	0	0	0	0	0	0	0	African Plant Database; Dobignard et Chatelain 2011 (volume 2); Flore du Maroc
Asteraceae	Hieracium amplexicaule subsp. atlanticum	(Fr.) Zahn		1	0	0	0	0	0	0	0	0	0	0	0	0	0	0	0	African Plant Database; Dobignard et Chatelain 2011 (volume 2)
Asteraceae	Hieracium amplexicaule subsp. olivicolor	Jahand. & Zahn		1	0	0	0	0	0	0	0	0	0	0	0	0	0	0	0	African Plant Database; Dobignard et Chatelain 2011 (volume 2)
Asteraceae	Hieracium amplexicaule subsp. peyerimhoffii	(Maire) Zahn		0	0	0	0	0	1	0	0	0	0	0	0	0	0	0	0	African Plant Database; Dobignard et Chatelain 2011 (volume 2)
Asteraceae	Hieracium cerinthoides subsp. ernesti	(Maire) Greuter		0	1	0	0	0	0	0	0	0	0	0	0	0	0	0	0	Dobignard et Chatelain 2011 (volume 2); eflora Maghreb; Flore du Maroc
Asteraceae	Hieracium faurelianum	Maire		0	0	0	0	0	1	0	0	0	0	0	0	0	0	0	0	eflora Maghreb; El Oualidi et al. 2012; Yahi et al. 2012
Asteraceae	Hieracium grandifolium	Sch. Bip.		0	1	0	0	0	0	0	0	0	0	0	0	0	0	0	0	African Plant Database; El Oualidi et al. 2012
Asteraceae	Hieracium jahandiezii	(Zahn) Dobignard		1	0	0	0	0	0	0	0	0	0	0	0	0	0	0	0	eflora Maghreb; El Oualidi et al. 2012; Flore du Maroc
Asteraceae	Hieracium phlomoides subsp. mesatlanticum	Maire & Zahn		1	0	0	0	0	0	0	0	0	0	0	0	0	0	0	0	eflora Maghreb; El Oualidi et al. 2012; Flore du Maroc
Asteraceae	Hieracium riofrioi	Pau & Font Quer		0	0	1	0	0	0	0	0	0	0	0	0	0	0	0	0	eflora Maghreb; El Oualidi et al. 2012; Flore du Maroc
Asteraceae	Hieracium sonchoides subsp. mairei	Zahn		1	0	0	0	0	0	0	0	0	0	0	0	0	0	0	0	African Plant Database; El Oualidi et al. 2012
Asteraceae	Hieracium viscosum subsp. africanum	Zahn		1	0	0	0	0	0	0	0	0	0	0	0	0	0	0	0	African Plant Database; El Oualidi et al. 2012
Asteraceae	Hieracium viscosum subsp. mguildanum	De Retz ex Dobignard		1	0	0	0	0	0	0	0	0	0	0	0	0	0	0	0	African Plant Database; Dobignard et Chatelain 2011 (volume 2)
Asteraceae	Hieracium viscosum subsp. tarchanum	Jahand. & Zahn		1	0	0	0	0	0	0	0	0	0	0	0	0	0	0	0	African Plant Database; El Oualidi et al. 2012
Fabaceae	Hippocrepis atlantica	Ball		1	1	1	1	0	1	1	1	0	0	0	0	0	0	0	0	Bouchet et al. 2018; eflora Maghreb
Fabaceae	Hippocrepis brevipetala	(Murb.) E. Domínguez		0	1	0	0	1	0	0	0	1	0	0	1	0	0	0	0	African Plant Database; Dobignard et Chatelain 2012 (volume 4)
Fabaceae	Hippocrepis liouvillei	Maire		1	0	0	1	0	0	0	0	0	0	0	0	0	0	0	0	eflora Maghreb; El Oualidi et al. 2012
Fabaceae	Hippocrepis maura	Braun-Blanq. & Maire		0	0	1	1	0	0	0	0	0	0	0	0	0	0	0	0	eflora Maghreb; El Oualidi et al. 2012
Fabaceae	Hippocrepis minor	Munby		1	1	1	1	0	1	1	1	0	0	0	0	0	0	0	0	African Plant Database; Dobignard et Chatelain 2012 (volume 4)
Fabaceae	Hippocrepis neglecta	Lassen		1	0	0	1	0	0	1	0	0	0	0	0	0	0	0	0	eflora Maghreb; El Oualidi et al. 2012
Brassicaceae	Hirschfeldia incana subsp. consobrina	(Pomel) Maire		1	0	0	0	0	0	0	0	0	0	0	0	0	0	0	0	eflora Maghreb; El Oualidi et al. 2012
Brassicaceae	Hirschfeldia incana subsp. geniculata	(Desf.) Maire		1	0	0	1	0	0	0	0	0	0	0	0	0	0	0	0	African Plant Database; Dobignard et Chatelain 2011 (volume 3)
Brassicaceae	Hirschfeldia incana subsp. incrassata	(Thell. ex Hegi) Gómez-Campo		0	0	0	1	0	0	1	0	0	0	0	0	0	0	0	0	eflora Maghreb; El Oualidi et al. 2012
Brassicaceae	Hornungia alpina subsp. fontqueri	(Sauvage) O. Appel		0	0	1	0	0	0	0	0	0	0	0	0	0	0	0	0	El Oualidi et al. 2012; GBIF
Hyacinthaceae	Hyacinthoides aristidis	Coss.		0	1	0	0	0	0	0	0	0	0	0	0	0	0	0	0	Dobignard et Chatelain 2011 (volume 1); Quezel & Santa 1962; Sakhraoui et al. 2020
Hyacinthaceae	Hyacinthoides cedretorum	(Pomel) Dobignard		1	0	1	1	0	0	0	0	0	0	0	0	0	0	0	0	Dobignard et Chatelain 2011 (volume 1); eflora Maghreb
Hyacinthaceae	Hyacinthoides flahaultiana	(Emb.) Dobignard		1	0	0	0	0	0	0	1	0	0	0	0	0	0	0	0	Dobignard et Chatelain 2011 (volume 1); eflora Maghreb; El Oualidi et al. 2012; Rankou et al. 2015
Hyacinthaceae	Hyacinthoides lingulata	(Poiret) Rothm.		0	1	1	1	1	1	1	1	1	0	0	0	0	0	0	0	African Plant Database; Quezel & santa 1962; Sakhraoui et al. 2020
Hyacinthaceae	Hyacinthoides mauritanica	(Schousb.) Speta		0	0	0	1	0	0	0	1	0	0	0	0	0	0	0	0	Dobignard et Chatelain 2011 (volume 1); eflora Maghreb
Papaveraceae	Hypecoum duriaei	Pomel		0	0	0	1	0	1	1	0	0	0	0	0	0	0	0	0	eflora Maghreb; El Oualidi et al. 2012
Hypericaceae	Hypericum aegyptiacum subsp. maroccanum	(Pau) N. Robson		1	0	0	0	0	0	0	1	0	0	0	0	0	0	0	0	Dobignard et Chatelain 2012 (volume 4); eflora Maghreb
Hypericaceae	Hypericum afrum	Lam.	NT	0	1	0	0	1	1	0	0	0	0	0	0	0	0	0	0	Hamel et Boulemtafes 2017; IUCN; Quezel & Santa 1963; Sakhraoui et al. 2020
Hypericaceae	Hypericum andjerinum	Font Quer & Pau		0	0	1	0	0	0	0	0	0	0	0	0	0	0	0	0	eflora Maghreb; El Oualidi et al. 2012
Hypericaceae	Hypericum ericoides subsp. maroccanum	Maire et Wilezec		1	0	0	1	0	0	0	0	0	0	0	0	0	0	0	0	Alonso et al. 2013; Dobignard et Chatelain 2012 (volume 4); El Oualidi et al. 2012
Hypericaceae	Hypericum ericoides subsp. robertii	(Batt.) Maire & Wilczek		0	0	0	0	0	1	0	0	0	0	0	0	0	0	0	0	Alonso et al. 2013; Ben El Mostafa et al. 2001
Hypericaceae	Hypericum hircinum subsp. metroi	(Maire & Sauvage) Sauvage		1	0	0	1	0	0	0	0	0	0	0	0	0	0	0	0	Dobignard et Chatelain 2012 (volume 4); eflora Maghreb
Hypericaceae	Hypericum naudinianum	Coss. & Durieu		1	1	1	1	0	0	0	0	0	0	0	0	0	0	0	0	Dobignard et Chatelain 2012 (volume 4); eflora Maghreb
Hypericaceae	Hypericum psilophytum	(Diels) Maire		1	0	0	0	0	0	1	0	0	0	0	1	1	0	1	0	eflora Maghreb; El Oualidi et al. 2012
Hypericaceae	Hypericum tomentosum subsp. wallianum	Maire		1	0	0	0	0	0	0	0	0	0	0	0	0	0	0	0	eflora Maghreb; El Oualidi et al. 2012
Asteraceae	Hypochaeris angustifolia	(Litard. & Maire) Maire	LC	1	0	0	0	0	0	1	0	0	0	0	0	0	0	0	0	African Plant Database; Dobignard et Chatelain 2011 (volume 2); El Oualidi et al. 2012; Flore du Maroc
Asteraceae	Hypochaeris arachnoides	Poir.		1	0	0	1	0	0	1	1	0	0	0	0	0	0	0	0	African Plant Database
Asteraceae	Hypochaeris claryi	Batt.		0	0	0	0	0	1	1	0	0	0	0	0	0	0	0	0	eflora Maghreb; El Oualidi et al. 2012
Asteraceae	Hypochaeris leontodontoides	(Ball) Talavera & Terrab		1	0	1	1	0	0	1	0	0	0	0	0	0	0	0	0	African Plant Database; Bouchet et al. 2018; Flore du Maroc; Plants of the World online
Asteraceae	Hypochaeris saldensis	Batt.		0	1	0	0	0	0	0	0	0	0	0	0	0	0	0	0	eflora Maghreb; El Oualidi et al. 2012; Yahi et al. 2012
Asteraceae	Hypochaeris salzmanniana subsp. maroccana	DC.		1	0	0	1	0	0	0	0	0	0	0	1	0	0	0	0	African Plant Database; Dobignard et Chatelain 2011 (volume 2)
Lamiaceae	Hyssopus officinalis subsp. austro-oranensis	Maire		0	0	0	1	0	0	0	0	0	0	0	0	0	0	0	0	El Oualidi et al. 2012
Brassicaceae	Iberis atlantica	(Litard. & Maire) Greuter & Burdet		1	1	0	1	0	0	0	0	0	0	0	0	0	0	0	0	Bouchet et al. 2018; eflora Maghreb; El Oualidi et al. 2012
Brassicaceae	Iberis balansae	Jord.		1	1	0	1	0	1	0	0	0	0	0	0	0	0	0	0	African Plant Database; Dobignard et Chatelain 2011 (volume 3)
Brassicaceae	Iberis carnosa subsp. grosmiquelii	(Pau & Font Quer) Dobignard		0	0	1	0	0	0	0	0	0	0	0	0	0	0	0	0	eflora Maghreb; El Oualidi et al. 2012
Brassicaceae	Iberis contracta subsp. rifana	(Emb. & Maire) Valdés		0	0	1	1	0	0	0	0	0	0	0	0	0	0	0	0	eflora Maghreb; El Oualidi et al. 2012
Brassicaceae	Iberis peyerimhoffii	Maire		0	1	0	0	0	0	0	0	0	0	0	0	0	0	0	0	eflora Maghreb; El Oualidi et al. 2012
Brassicaceae	Iberis saxatilis subsp. pseudosaxatilis	(Emb. ex Maire) Moreno & Velasco		1	0	0	0	0	0	0	0	0	0	0	0	0	0	0	0	Dobignard et Chatelain 2011 (volume 3); eflora Maghreb
Asteraceae	Inula maletii	Maire		1	0	0	0	0	0	0	0	0	0	0	0	0	0	0	0	Dobignard et Chatelain 2011 (volume 2); eflora Maghreb; El Oualidi et al. 2012
Iridaceae	Iris tingitana	Boiss & Reut.		1	0	1	1	0	0	0	0	0	0	0	0	0	0	0	0	African Plant Database; Dobignard et Chatelain 2011 (volume 1); Medjahdi 2010
Brassicaceae	Isatis djurdjurae	Coss. & Durieu		1	1	1	0	0	0	0	0	0	0	0	0	0	0	0	0	eflora Maghreb; El Oualidi et al. 2012
Asteraceae	Ismelia carinata	(Schousb.) Sch. Bip.		0	0	0	0	0	0	0	1	0	0	0	0	0	0	0	0	Dobignard et Chatelain 2011 (volume 2); Flore du Maroc
Isoetaceae	Isoetes velata subsp. perralderiana	(Milde) Batt. & Trab.		0	1	0	0	0	0	0	0	0	0	0	0	0	0	0	0	Dobignard et Chatelain 2011 (volume 1); El Oualidi et al. 2012
Asteraceae	Jacobaea gallerandiana	(Coss. & Durieu) Pelser		0	1	0	0	0	1	0	0	0	0	0	0	0	0	0	0	El Oualidi et al. 2012; GBIF; Yahi et al. 2012
Asteraceae	Jacobaea gigantea	(Desf.) Pelser	NT	1	1	1	1	1	0	0	0	0	0	0	0	0	0	0	0	eflora Maghreb; El Oualidi et al. 2012
Asteraceae	Jacobaea maroccana	(P.H. Davis) Pelser		1	0	0	0	0	0	0	0	0	0	0	0	0	0	0	0	eflora Maghreb; El Oualidi et al. 2012
Campanulaceae	Jasione crispa subsp. cedretorum	(Pau & Font Quer) Dobignard		0	0	1	1	0	0	0	0	0	0	0	0	0	0	0	0	African Plant Database; Dobignard et Chatelain 2011 (volume 3)
Campanulaceae	Jasione crispa subsp. lanuginella	(Litard. & Maire) Lambinon & Lewalle		1	0	0	0	0	0	0	0	0	0	0	0	0	0	0	0	African Plant Database; Dobignard et Chatelain 2011 (volume 3)
Campanulaceae	Jasione montana subsp. cornuta	(Ball) Greuter & Burdet		0	0	0	1	0	0	0	1	0	0	0	0	0	0	0	0	eflora Maghreb; El Oualidi et al. 2012
Juncaceae	Juncus fontanesii subsp. brachyanthus	Trab.		1	0	0	0	0	0	1	0	0	0	0	0	0	0	0	0	Dobignard et Chatelain 2011 (volume 1); eflora Maghreb
Juncaceae	Juncus maroccanus	Kirschner	CR	0	0	0	1	0	0	0	0	0	0	0	0	0	0	0	0	Dobignard et Chatelain 2011 (volume 1); El Oualidi et al. 2012; Rankou et al. 2015
Juncaceae	Juncus mogadorensis	(H. Lindb.) Förther & Podlech		0	0	0	0	0	0	0	1	0	0	0	0	0	0	0	0	Dobignard et Chatelain 2011 (volume 1); eflora Maghreb; El Oualidi et al. 2012.
Cupressaceae	Juniperus thurifera subsp. africana	(Maire) Romo & Borat.		1	0	0	0	0	1	1	0	0	0	0	0	0	0	0	0	El Oualidi et al. 2012; Taib et al. 2020
Crassulaceae	Kalanchoe faustii	Font Quer		0	0	0	0	0	0	0	1	0	0	0	0	0	0	0	0	eflora Maghreb; El Oualidi et al. 2012
Plantaginaceae	Kickxia dentata	(Vahl) D.A. Sutton		0	1	0	0	1	0	0	0	0	0	0	0	0	0	0	0	eflora Maghreb; El Oualidi et al. 2012; Le Floch et al. 2010
Plantaginaceae	Kickxia elatinoides	(Desf.) Rothm.		0	0	0	1	0	1	0	0	0	0	0	0	0	0	0	0	African Plant Database; Dobignard et Chatelain 2013 (volume 5)
Asteraceae	Kleinia anteuphorbium	(L.) Haw.		1	0	0	0	0	0	0	1	0	0	0	0	0	0	0	0	African Plant Database; El Oualidi et al. 2012
Dipsacaceae	Knautia mauritanica	Pomel		1	0	0	1	0	0	1	0	0	0	0	0	0	0	0	0	African Plant Database; Dobignard et Chatelain 2011 (volume 3)
Poaceae	Koeleria carolii	Emb.		1	0	0	0	0	0	0	0	0	0	0	0	0	0	0	0	Dobignard et Chatelain 2011 (volume 1); Rankou et al. 2015
Poaceae	Koeleria embergeri	Quézel		1	0	0	0	0	0	0	0	0	0	0	0	0	0	0	0	Dobignard et Chatelain 2011 (volume 1); Rankou et al. 2015
Brassicaceae	Kremeriella cordylocarpus	(Coss. & Durieu) Maire		0	0	0	1	0	0	0	0	0	0	0	0	0	0	0	0	eflora Maghreb; El Oualidi et al. 2012
Asteraceae	Lactuca reviersii	Litard. & Maire		1	0	0	0	0	0	0	0	0	0	0	0	0	0	0	0	eflora Maghreb; El Oualidi et al. 2012; Flore du Maroc
Asteraceae	Lactuca virosa subsp. cornigera	(Pau & Font Quer) Emb. & Maire		0	0	1	0	0	0	0	0	0	0	0	0	0	0	0	0	eflora Maghreb; El Oualidi et al. 2012
Plantaginaceae	Lafuentea jeanpertiana	Maire		1	0	0	0	0	0	0	0	0	0	0	1	0	0	0	0	African Plant Database; Dobignard et Chatelain 2013 (volume 5); El Oualidi et al. 2012
Lamiaceae	Lamium amplexicaule subsp. mauritanicum	(Gand. ex Batt.) Maire		0	1	1	0	0	0	0	0	0	0	0	0	0	0	0	0	eflora Maghreb; El Oualidi et al. 2012
Lamiaceae	Lamium flexuosum subsp. berengueri	(Pau) Dobignard		0	0	1	0	0	0	0	0	0	0	0	0	0	0	0	0	Dobignard et Chatelain 2012 (volume 4); eflora Maghreb
Asteraceae	Lapsana communis subsp. macrocarpa	(Coss.) Nyman		1	0	1	1	0	0	0	0	0	0	0	0	0	0	0	0	Dobignard et Chatelain 2011 (volume 2); eflora Maghreb
Apiaceae	Laserpitium emilianum	Emb.		1	0	0	0	0	0	0	0	0	0	0	0	0	0	0	0	Bouchet et al. 2018; El Oualidi et al. 2012; Flore du Maroc
Fabaceae	Lathyrus brachyodon	Murb. & Murb.		0	1	0	0	0	0	0	0	0	0	0	0	0	0	0	0	El Oualidi et al. 2012; Flore du Maroc; GBIF, Ghrabi-Gammar et al. 2009; Neffati et al. 1999
Fabaceae	Lathyrus fissus	Ball		1	0	0	1	0	0	0	0	0	0	0	0	0	0	0	0	African Plant Database; El Oualidi et al. 2012
Fabaceae	Lathyrus latifolius subsp. algericus	(Ginzb.) Dobignard		0	1	1	0	0	0	0	0	0	0	0	0	0	0	0	0	Dobignard et Chatelain 2012 (volume 4); eflora Maghreb
Fabaceae	Lathyrus numidicus	Batt.		0	0	0	0	0	0	1	0	0	0	0	0	0	0	0	0	Dobignard et Chatelain 2012 (volume 4); eflora Maghreb
Fabaceae	Lathyrus zalaghensis	Andr.		1	0	0	1	0	0	0	0	0	0	0	0	0	0	0	0	African Plant Database; El Oualidi et al. 2012
Asteraceae	Launaea viminea	Batt.		1	0	0	0	0	0	1	0	0	0	0	0	0	0	0	0	eflora Maghreb; El Oualidi et al. 2012; Flore du Maroc
Lamiaceae	Lavandula mairei	Humbert		1	0	0	0	0	0	1	1	0	0	0	1	0	0	0	0	eflora Maghreb; El Oualidi et al. 2012; Upson & Jury 2002
Lamiaceae	Lavandula maroccana	Murb.		1	0	0	0	0	0	1	1	0	0	0	0	0	0	0	0	eflora Maghreb; El Oualidi et al. 2012; Upson & Jury 2002
Lamiaceae	Lavandula pedunculata subsp. atlantica	(Braun-Blanq.) Romo		1	0	1	1	0	0	0	1	0	0	0	0	0	0	0	0	eflora Maghreb; El Oualidi et al. 2012
Lamiaceae	Lavandula rejdalii	Upson & Jury	VU	1	0	0	0	0	0	0	0	0	0	0	0	0	0	0	0	Upson & Jury 2002
Lamiaceae	Lavandula tenuisecta	Coss. ex Ball		1	0	0	0	0	0	1	1	0	0	0	0	0	1	0	0	eflora Maghreb; El Oualidi et al. 2012; Upson & Jury 2002
Campanulaceae	Legousia juliani	(Batt.) Briq.		0	1	0	0	0	0	0	0	0	0	0	0	0	0	0	0	African Plant Database; El Oualidi et al. 2012
Fabaceae	Leobordea bullonii	(Emb. & Maire) B.-E. van Wyk & Boatwr.		0	0	1	1	0	0	0	0	0	0	0	0	0	0	0	0	eflora Maghreb; El Oualidi et al. 2012
Fabaceae	Leobordea maroccana	(Ball) B.-E. van Wyk & Boatwr.		1	0	0	0	0	0	0	1	0	0	0	0	0	0	0	0	eflora Maghreb; El Oualidi et al. 2012
Fabaceae	Leobordea tapetiformis	(Emb. & Maire) B.-E. van Wyk & Boatwr.	NT	1	0	0	0	0	0	1	0	0	0	0	0	0	0	0	0	eflora Maghreb; El Oualidi et al. 2012
Asteraceae	Leontodon balansae	Boiss.		1	0	0	0	0	0	1	0	0	0	0	0	0	0	0	0	eflora Maghreb; El Oualidi et al. 2012; Flore du Maroc
Asteraceae	Leontodon djurdjurae	Batt.		0	1	0	0	0	0	0	0	0	0	0	0	0	0	0	0	African Plant Database; El Oualidi et al. 2012; Flore du Maroc
Asteraceae	Leontodon eriopodus	Emb. & Maire		0	0	1	1	0	0	0	0	0	0	0	0	0	0	0	0	African Plant Database; El Oualidi et al. 2012; Flore du Maroc
Asteraceae	Leontodon pitardii	Maire		1	0	0	0	0	0	0	0	0	0	0	0	0	0	0	0	El Oualidi et al. 2012; Flore du Maroc
Asteraceae	Leontodon saxatilis subsp. mesorhynchus	(Maire) Maire		1	0	0	1	0	0	0	0	0	0	0	0	0	0	0	0	African Plant Database; El Oualidi et al. 2012; Flore du Maroc
Asteraceae	Leontodon saxatilis subsp. perennis	(Emb. & Maire) Maire		0	0	1	1	0	0	0	0	0	0	0	0	0	0	0	0	eflora Maghreb, El Oualidi et al. 2012; Flore du Maroc
Brassicaceae	Lepidium alluaudii	Maire		1	0	0	0	0	0	0	0	0	0	0	0	0	0	0	0	African Plant Database; El Oualidi et al. 2012
Brassicaceae	Lepidium glastifolium	Desf.		0	1	0	0	1	0	0	0	1	0	0	0	0	0	0	0	Dobignard et Chatelain 2011 (volume 3); eflora Maghreb
Brassicaceae	Lepidium hirtum subsp. atlanticum	(Ball) Maire		1	0	0	0	0	0	0	0	0	0	0	0	0	0	0	0	Dobignard et Chatelain 2011 (volume 3); eflora Maghreb; Flore du Maroc
Brassicaceae	Lepidium hirtum subsp. dhayense	Thell.		1	0	1	1	0	1	0	0	0	0	0	0	0	0	0	0	eflora Maghreb; El Oualidi et al. 2012
Brassicaceae	Lepidium rigidum	Pomel		0	1	0	1	0	1	0	0	1	0	0	0	0	0	0	0	African Plant Database; El Oualidi et al. 2012
Brassicaceae	Lepidium violaceum	(Munby) Al-Shehbaz	VU	1	0	0	1	0	0	0	0	0	0	0	0	0	0	0	0	African Plant Database; Yahi et al. 2012
Poaceae	Leptochloa ginae	Maire	EN	0	0	0	0	0	0	1	1	0	0	0	0	0	0	0	0	Dobignard et Chatelain 2011 (volume 1); eflora Maghreb; El Oualidi et al. 2012; Rankou et al. 2015
Asteraceae	Leucanthemopsis longipectinata	(Font Quer) Heywood		0	0	1	1	0	0	0	0	0	0	0	0	0	0	0	0	eflora Maghreb, El Oualidi et al. 2012; Flore du Maroc
Plumbaginaceae	Limonium afrum	(Pignatti) Domina		0	0	0	1	0	0	0	0	0	0	0	0	0	0	0	0	African Plant Database; El Oualidi et al. 2012
Plumbaginaceae	Limonium asparagoides	(Coss. & Durieu ex Batt.) Maire		0	0	1	1	0	0	0	0	0	0	0	0	0	0	0	0	African Plant Database; El Oualidi et al. 2012; Medjahdi 2010
Plumbaginaceae	Limonium asperrimum	Maire		0	0	0	0	0	0	0	1	0	0	0	0	0	0	0	0	eflora Maghreb; El Oualidi et al. 2012
Plumbaginaceae	Limonium battandieri	Greuter & Burdet	DD	1	0	0	1	0	1	1	0	0	0	0	0	0	0	0	0	El Oualidi et al. 2012; Ghrabi-Gammar et al 2009; IUCN; Yahi et al. 2012
Plumbaginaceae	Limonium boitardii	Maire		0	0	0	0	1	0	0	0	0	0	0	0	0	0	0	0	El Oualidi et al. 2012; Neffati et al. 1999
Plumbaginaceae	Limonium byzacium	Brullo & Erben		0	0	0	0	0	0	1	0	1	0	0	0	0	0	0	0	Dobignard et Chatelain 2013 (volume 5); eflora Maghreb
Plumbaginaceae	Limonium cercinense	Brullo & Erben		0	0	0	0	1	0	0	0	1	0	0	0	0	0	0	0	African Plant Database; El Oualidi et al. 2012
Plumbaginaceae	Limonium clupeanum	Brullo & Erben		0	0	0	0	1	0	0	0	0	0	0	0	0	0	0	0	African Plant Database; El Oualidi et al. 2012
Plumbaginaceae	Limonium comosum	Erben		0	0	0	0	0	0	0	0	1	0	0	0	0	0	0	0	African Plant Database; El Oualidi et al. 2012
Plumbaginaceae	Limonium confertum	Brullo & Erben		0	0	0	0	1	0	0	0	0	0	0	0	0	0	0	0	eflora Maghreb, El Oualidi et al. 2012
Plumbaginaceae	Limonium cymuliferum	(Boiss.) Sauvage & Vindt	NT	0	0	0	1	0	1	1	0	0	0	0	0	0	0	0	0	eflora Maghreb, El Oualidi et al. 2012
Plumbaginaceae	Limonium cyrtostachyum	(Girard) Brullo		0	0	0	1	0	0	0	0	0	0	0	0	0	0	0	0	eflora Maghreb, El Oualidi et al. 2012
Plumbaginaceae	Limonium duriaei	(Girard) Kuntze	VU	1	0	0	1	0	1	1	0	0	0	0	0	0	0	0	0	eflora Maghreb, El Oualidi et al. 2012
Plumbaginaceae	Limonium elfahsianum	Brullo & Giusso		0	0	0	0	0	1	0	0	0	0	0	0	0	0	0	0	El Oualidi et al. 2012; Le Floch et al. 2010
Plumbaginaceae	Limonium fallax	(Wangerin) Maire		1	0	0	0	0	0	0	1	0	0	0	1	0	0	0	0	eflora Maghreb, El Oualidi et al. 2012
Plumbaginaceae	Limonium fesianum	Erben		0	0	0	1	0	0	0	0	0	0	0	0	0	0	0	0	Dobignard et Chatelain 2013 (volume 5); eflora Maghreb
Plumbaginaceae	Limonium formosum	Bartolo, Brullo & Giusso		0	0	0	0	0	0	0	0	1	0	0	0	0	0	0	0	African Plant Database; El Oualidi et al. 2012; Le Floch et al. 2010
Plumbaginaceae	Limonium gougetianum subsp. gougetianum	(Gir.) O. Kuntze		0	1	0	0	0	0	0	0	0	0	0	0	0	0	0	0	Quezel & Santa 1963; Sakhraoui et al. 2020
Plumbaginaceae	Limonium gougetianum subsp. multiceps	(Pomel) Greuter & Burdet		0	1	0	0	0	0	0	0	0	0	0	0	0	0	0	0	African Plant Database; El Oualidi et al. 2012
Plumbaginaceae	Limonium hipponense	Brullo & Erben		0	0	0	0	1	0	0	0	0	0	0	0	0	0	0	0	eflora Maghreb; El Oualidi et al. 2012
Plumbaginaceae	Limonium intricatum	Brullo & Erben		0	0	0	0	1	0	0	0	0	0	0	0	0	0	0	0	African Plant Database; El Oualidi et al. 2012
Plumbaginaceae	Limonium kaioranum	Brullo & Erben		0	0	0	0	1	0	0	0	0	0	0	0	0	0	0	0	Dobignard et Chatelain 2013 (volume 5)
Plumbaginaceae	Limonium korbousense	Brullo & Erben		0	0	0	0	1	0	0	0	0	0	0	0	0	0	0	0	African Plant Database; El Oualidi et al. 2012
Plumbaginaceae	Limonium lacertosum	Brullo & Erben		0	0	0	0	1	0	0	0	0	0	0	0	0	0	0	0	African Plant Database; El Oualidi et al. 2012
Plumbaginaceae	Limonium letourneuxii	(Coss. ex Batt.) Greuter & Burdet		0	0	0	1	0	0	0	0	0	0	0	0	0	0	0	0	African Plant Database; El Oualidi et al. 2012; Yahi et al. 2012
Plumbaginaceae	Limonium maroccanum	(Batt.) Domina		0	0	0	1	0	0	1	0	0	1	0	0	0	0	0	0	eflora Maghreb, El Oualidi et al. 2012
Plumbaginaceae	Limonium menigense	Brullo & Erben		0	0	0	0	0	0	0	0	1	0	0	0	0	0	0	0	eflora Maghreb, El Oualidi et al. 2012
Plumbaginaceae	Limonium mouretii	(Pit.) Maire	NT	1	0	0	0	0	0	0	0	0	0	0	0	0	0	0	0	eflora Maghreb, El Oualidi et al. 2012
Plumbaginaceae	Limonium mucronatum	(L. f.) Chaz.		0	0	0	1	0	0	0	1	0	0	0	0	0	0	0	0	eflora Maghreb, El Oualidi et al. 2012
Plumbaginaceae	Limonium neapolense	Brullo & Erben		0	0	0	0	1	0	0	0	0	0	0	0	0	0	0	0	African Plant Database; El Oualidi et al. 2012
Plumbaginaceae	Limonium oblanceolatum	Brullo & Erben		0	0	0	0	1	0	0	0	0	0	0	0	0	0	0	0	African Plant Database; El Oualidi et al. 2012
Plumbaginaceae	Limonium ornatum	(Ball) Kuntze	VU	1	0	0	0	0	0	0	1	0	0	1	0	0	0	0	0	eflora Maghreb, El Oualidi et al. 2012
Plumbaginaceae	Limonium oudayense	Sauvage & Vindt		0	0	0	1	0	0	0	0	0	0	0	0	0	0	0	0	African Plant Database; El Oualidi et al. 2012
Plumbaginaceae	Limonium pescadense	Greuter & Burdet		0	1	0	0	1	0	0	0	0	0	0	0	0	0	0	0	Dobignard et Chatelain 2013 (volume 5); eflora Maghreb
Plumbaginaceae	Limonium pujosii	Sauvage & Vindt		0	0	0	1	0	0	0	0	0	0	0	0	0	0	0	0	eflora Maghreb, El Oualidi et al. 2012
Plumbaginaceae	Limonium punicum	Brullo & Erben		0	0	0	0	1	0	0	0	0	0	0	0	0	0	0	0	African Plant Database; El Oualidi et al. 2012
Plumbaginaceae	Limonium pyramidatum	Brullo & Erben		0	1	0	0	1	0	0	0	0	0	0	0	0	0	0	0	African Plant Database, Dobignard et Chatelain 2013 (volume 5)
Plumbaginaceae	Limonium ramosissimum	(Poir.) Maire		0	1	0	0	0	1	0	0	0	0	0	0	0	0	0	0	eflora Maghreb, El Oualidi et al. 2012
Plumbaginaceae	Limonium rubescens	Brullo & Erben		0	0	0	0	0	0	1	0	1	0	0	0	0	0	0	0	African Plant Database; El Oualidi et al. 2012
Plumbaginaceae	Limonium rungsii	Sauvage & Vindt		0	0	0	0	0	0	1	0	0	1	0	0	0	0	0	0	African Plant Database; El Oualidi et al. 2012
Plumbaginaceae	Limonium serratum	Brullo & Erben		0	0	0	0	1	0	0	0	0	0	0	0	0	0	0	0	African Plant Database; El Oualidi et al. 2012
Plumbaginaceae	Limonium spathulatum	(Desf.) Kuntze		0	1	0	0	0	0	0	0	0	0	0	0	0	0	0	0	Dobignard et Chatelain 2013 (volume 5); eflora Maghreb
Plumbaginaceae	Limonium tacapense	Brullo & Erben		0	0	0	0	0	0	0	0	1	0	0	0	0	0	0	0	African Plant Database; El Oualidi et al. 2012
Plumbaginaceae	Limonium thaenicum	Brullo & Erben		0	0	0	0	0	0	0	0	1	0	0	0	0	0	0	0	African Plant Database; El Oualidi et al. 2012
Plumbaginaceae	Limonium trachycladum	Maire & Wilczek		0	0	0	1	0	0	0	1	0	0	0	0	0	0	0	0	African Plant Database; El Oualidi et al. 2012
Plumbaginaceae	Limonium tritonianum	Brullo & Erben		0	0	0	0	0	0	0	0	1	0	0	0	0	0	0	0	African Plant Database; El Oualidi et al. 2012
Plumbaginaceae	Limonium xerophilum	Brullo & Erben		0	0	0	0	1	0	0	0	0	0	0	0	0	0	0	0	African Plant Database; El Oualidi et al. 2012
Plumbaginaceae	Limonium zembrae	Pignatti		0	0	0	0	1	0	0	0	0	0	0	0	0	0	0	0	eflora Maghreb, El Oualidi et al. 2012
Plumbaginaceae	Limonium zeugitanum	Brullo & Erben		0	0	0	0	1	0	0	0	0	0	0	0	0	0	0	0	African Plant Database; El Oualidi et al. 2012
Plantaginaceae	Linaria arenicola	Pau & Font Quer		0	0	0	1	0	0	0	0	0	0	0	0	0	0	0	0	eflora Maghreb, El Oualidi et al. 2012
Plantaginaceae	Linaria atlantica	Boiss. & Reut.		0	0	0	1	0	1	0	0	0	0	0	0	0	0	0	0	eflora Maghreb, El Oualidi et al. 2012
Plantaginaceae	Linaria bipartita	(Vent.) Willd.		1	0	0	1	0	0	0	1	0	0	1	0	0	0	0	0	eflora Maghreb, El Oualidi et al. 2012
Plantaginaceae	Linaria bordiana	Santa & Simonn.		1	0	0	1	0	0	0	0	0	0	0	0	0	0	0	0	eflora Maghreb, El Oualidi et al. 2012
Plantaginaceae	Linaria cossoni	Barratte Scroph		0	0	0	0	1	0	0	0	0	0	0	0	0	0	0	0	eflora Maghreb, El Mokni & Peruzzi 2019; El Oualidi et al. 2012; Neffati et al. 1999;
Plantaginaceae	Linaria decipiens	Batt.		0	1	0	0	0	1	1	0	0	0	0	0	0	0	0	0	African Plant Database; Dobignard et Chatelain 2013 (volume 5); eflora Maghreb, El Oualidi et al. 2012
Plantaginaceae	Linaria dissita	Pomel		1	0	0	1	0	0	1	0	0	0	0	0	0	0	0	0	El Oualidi et al. 2012; Medjahdi 2010
Plantaginaceae	Linaria fallax	Coss. ex Batt.	NT	0	1	0	0	0	1	0	0	0	0	0	0	0	0	0	0	African Plant Database; Dobignard et Chatelain 2013 (volume 5);
Plantaginaceae	Linaria imzica	Gómiz		1	0	0	0	0	0	0	1	0	0	0	0	0	0	0	0	African Plant Database; eflora Maghreb, El Oualidi et al. 2012
Plantaginaceae	Linaria laxiflora	Desf.		0	0	0	0	0	0	1	0	1	0	0	0	0	1	0	0	Dobignard et Chatelain 2013 (volume 5); eflora Maghreb
Plantaginaceae	Linaria maroccana	Hook. f.		1	0	0	1	0	0	0	1	0	0	0	0	0	0	0	0	African Plant Database; El Oualidi et al. 2012
Plantaginaceae	Linaria multicaulis subsp. galioides	(Ball) D.A. Sutton		1	0	0	0	0	0	0	0	0	0	0	0	0	0	0	0	African Plant Database; El Oualidi et al. 2012
Plantaginaceae	Linaria multicaulis subsp. heterophylla	(Desf.) D. A. Sutton		1	1	1	1	1	1	0	0	0	0	0	0	0	0	0	0	eflora Maghreb, El Oualidi et al. 2012
Plantaginaceae	Linaria multicaulis subsp. pseudosupina	(Ball) Dobignard		1	0	0	0	0	0	0	0	0	0	0	0	0	0	0	0	eflora Maghreb, El Oualidi et al. 2012
Plantaginaceae	Linaria paradoxa	Murb.		0	0	0	0	1	0	0	0	1	0	0	0	0	0	0	0	El Oualidi et al. 2012; GBIF; Neffati et al. 1999
Plantaginaceae	Linaria parviracemosa	D.A.Sutton		0	1	0	0	0	0	0	0	0	0	0	0	0	0	0	0	Dobignard et Chatelain 2013 (volume 5); eflora Maghreb
Plantaginaceae	Linaria peltieri	Batt.		0	0	0	0	0	0	1	0	0	0	0	1	0	1	0	0	eflora Maghreb, El Oualidi et al. 2012
Plantaginaceae	Linaria pinifolia	Poiret		0	1	0	1	0	0	0	0	0	0	0	0	0	0	0	0	Sakhraoui et al. 2020
Plantaginaceae	Linaria pseudoviscosa	Murb.		0	0	0	0	1	0	0	0	0	0	0	0	0	0	0	0	African Plant Database; Dobignard et Chatelain 2013 (volume 5); El Oualidi et al. 2012
Plantaginaceae	Linaria reflexa subsp. brevicalcarata	(L.) Chaz.		1	1	0	1	1	1	1	0	1	0	0	0	0	0	0	0	African Plant Database; El Oualidi et al. 2012; Le Floch et al. 2010
Plantaginaceae	Linaria reflexa subsp. drummondiae	D.A. Sutton		0	0	0	0	0	0	1	0	0	0	0	0	0	0	0	0	El Oualidi et al. 2012; GBIF
Plantaginaceae	Linaria reflexa subsp. puberula	(Doum.) D.A. Sutton		0	1	0	1	0	1	0	0	0	0	0	0	0	0	0	0	eflora Maghreb, El Oualidi et al. 2012
Plantaginaceae	Linaria riffea	Pau		0	0	0	1	0	0	0	0	0	0	0	0	0	0	0	0	eflora Maghreb, El Oualidi et al. 2012
Plantaginaceae	Linaria tingitana	Boiss. & Reut.		0	0	1	1	0	0	0	0	0	0	0	0	0	0	0	0	eflora Maghreb, El Oualidi et al. 2012
Plantaginaceae	Linaria tristis subsp. marginata	(Ball) Maire		1	0	0	1	0	0	1	0	0	0	0	0	0	0	0	0	African Plant Database; Dobignard et Chatelain 2013 (volume 5); El Oualidi et al. 2012
Plantaginaceae	Linaria tristis subsp. mesatlantica	D.A. Sutton		1	0	0	0	0	0	1	0	0	0	0	0	0	0	0	0	eflora Maghreb, El Oualidi et al. 2012
Plantaginaceae	Linaria tristis subsp. pectinata	(Pau & Font Quer) Maire		1	0	1	1	0	0	0	0	0	0	0	0	0	0	0	0	eflora Maghreb, El Oualidi et al. 2012
Plantaginaceae	Linaria ventricosa	Coss. & Balansa		1	0	0	1	0	0	1	1	0	0	0	1	0	0	0	0	eflora Maghreb, El Oualidi et al. 2012
Plantaginaceae	Linaria virgata subsp. algeriensis	Murb.		0	1	0	1	0	0	0	0	0	0	0	0	0	0	0	0	Bouchibane et al. 2017; eflora Maghreb, El Oualidi et al. 2012; Le Floch et al. 2010;
Plantaginaceae	Linaria virgata subsp. tunetana	Murb.		0	1	0	0	0	0	0	0	0	0	0	0	0	0	0	0	Bouchibane et al. 2017; eflora Maghreb, El Oualidi et al. 2012; Le Floch et al. 2010;
Plantaginaceae	Linaria virgata subsp. virgata	(Poir.) Desf.		0	1	0	1	0	0	0	0	0	0	0	0	0	0	0	0	Bouchibane et al. 2017; eflora Maghreb, El Oualidi et al. 2012; Le Floch et al. 2010;
Plantaginaceae	Linaria warionis	Pomel		0	0	0	0	0	0	1	0	0	0	0	0	0	0	0	0	eflora Maghreb, El Oualidi et al. 2012
Plantaginaceae	Linaria weilleri	Emb. & Maire		1	0	0	0	0	0	0	0	0	0	0	0	0	0	0	0	eflora Maghreb, El Oualidi et al. 2012
Linaceae	Linum austriacum subsp. gaetulum	Humbert		0	0	0	0	0	0	1	0	0	0	0	0	0	0	0	0	African Plant Database; El Oualidi et al. 2012
Linaceae	Linum austriacum subsp. mauritanicum	(Pomel) Greuter & Burdet		1	0	1	0	0	0	1	0	0	0	0	0	0	0	0	0	eflora Maghreb; El Oualidi et al. 2012
Linaceae	Linum corymbiferum	Desf.		0	1	1	1	0	0	0	0	0	0	0	0	0	0	0	0	African Plant Database; El Oualidi et al. 2012
Linaceae	Linum grandiflorum	Desf.		0	1	0	1	0	0	1	0	0	0	0	0	0	0	0	0	eflora Maghreb; El Oualidi et al. 2012
Linaceae	Linum numidicum	Murb.		0	1	1	1	0	0	0	0	0	0	0	0	0	0	0	0	eflora Maghreb; Sakhraoui et al. 2020; Quezel & Santa 1962
Linaceae	Linum tenue subsp. munbyanum	Boiss. & Reut.) Batt.		0	0	0	1	0	0	0	0	0	0	0	0	0	0	0	0	Miara et al. 2017
Linaceae	Linum villarianum	Pau		0	0	1	0	0	0	0	0	0	0	0	0	0	0	0	0	eflora Maghreb; El Oualidi et al. 2012
Boraginaceae	Lithodora maroccana	I. M. Johnst.		0	0	1	1	0	0	0	0	0	0	0	0	0	0	0	0	eflora Maghreb; El Oualidi et al. 2012
Caryophyllaceae	Loeflingia hispanica subsp. vaucheri	(Briq.) Maire & Weiller		0	0	1	1	0	0	0	0	0	0	0	0	0	0	0	0	eflora Maghreb; El Oualidi et al. 2012
Dipsacaceae	Lomelosia camelorum	(Coss. & Durieu) Greuter & Burdet		0	0	0	0	0	0	0	0	0	0	0	0	0	1	0	0	eflora Maghreb; El Oualidi et al. 2012
Dipsacaceae	Lomelosia robertii	(Barratte) Greuter & Burdet		0	0	0	0	0	1	1	0	0	0	0	0	0	0	0	0	eflora Maghreb; El Oualidi et al. 2012; Neffati et al. 1999
Dipsacaceae	Lomelosia simplex subsp. dentata	(Jord. & Fourr.) Greuter & Burdet		0	0	1	1	0	0	0	0	0	0	0	0	0	0	0	0	Dobignard et Chatelain 2011 (volume 3); eflora Maghreb
Caprifoliaceae	Lonicera kabylica	Rehder		0	1	0	0	0	0	0	0	0	0	0	0	0	0	0	0	Bouchibane et al. 2017; eflora Maghreb; El Oualidi et al. 2012
Fabaceae	Lotus benoistii	(Maire) Lassen	CR	0	0	1	1	0	0	0	0	0	0	0	0	0	0	0	0	eflora Maghreb; El Oualidi et al. 2012
Fabaceae	Lotus drepanocarpus	Durieu		0	1	0	0	0	0	0	0	0	0	0	0	0	0	0	0	African Plant Database; Hamel et al. 2012; Quezel & Santa 1962; Sakhraoui et al. 2020
Fabaceae	Lotus maroccanus	Ball	LC	1	0	0	1	0	0	0	0	0	0	0	0	0	0	0	0	African Plant Database; Ben El Mostafa et al. 2001; El Oualidi et al. 2012
Fabaceae	Lotus pseudocreticus	Maire & al.	LC	0	0	0	0	0	0	0	1	0	0	0	0	0	0	0	0	eflora Maghreb; El Oualidi et al. 2012
Fabaceae	Lotus simoneae	Maire & al.		0	0	0	0	0	0	0	0	0	0	0	1	0	1	0	0	eflora Maghreb; El Oualidi et al. 2012
Fabaceae	Lotus villicarpus	Andr.		1	0	0	0	0	0	1	0	0	0	0	0	0	0	0	0	Dobignard et Chatelain 2012 (volume 4); eflora Maghreb
Fabaceae	Lotus weilleri	Maire		0	0	0	1	0	0	0	0	0	0	0	0	0	0	0	0	eflora Maghreb; El Oualidi et al. 2012
Fabaceae	Lupinus atlanticus	Gladst.	DD	1	0	0	0	0	0	0	1	0	0	0	0	0	0	0	0	eflora Maghreb; El Oualidi et al. 2012
Juncaceae	Luzula atlantica subsp. atlantica	Braun-Blanq		1	0	1	0	0	0	0	0	0	0	0	0	0	0	0	0	Dobignard et Chatelain 2011 (volume 1); eflora Maghreb; El Oualidi et al. 2012.
Solanaceae	Lycium intricatum subsp. pujosii	Sauvage		0	0	0	0	0	0	1	0	0	0	0	0	0	0	0	0	eflora Maghreb; El Oualidi et al. 2012
Primulaceae	Lysimachia cousiniana	Coss.	NT	0	1	0	0	0	0	0	0	0	0	0	0	0	0	0	0	Dobignard et Chatelain 2013 (volume 5); eflora Maghreb
Poaceae	Macrochloa antiatlantica	(Barreña & al.) H. Scholz & Valdés		1	0	0	0	0	0	0	1	0	0	0	0	0	0	0	0	African Plant Database; Dobignard et Chatelain 2011 (volume 1); El Oualidi et al. 2012; Rankou et al. 2015
Brassicaceae	Malcolmia malcolmioides	(Coss. & Durieu) Greuter & Burdet		0	1	0	0	0	0	0	0	0	0	0	0	0	0	0	0	African Plants Database; Pottier-Alapetite 1979; Quezel & Santa 1962; Sakhraoui et al. 2020
Malvaceae	Malope malacoides subsp. asterotricha	(Pomel) Quézel & Santa ex Greuter & Burdet		0	0	0	0	0	1	0	0	1	0	0	0	0	0	0	0	eflora Maghreb; El Oualidi et al. 2012
Malvaceae	Malope malacoides subsp. laevigata	(Pomel) Quézel & Santa ex Greuter & Burdet		0	1	0	1	0	1	0	0	0	0	0	0	0	0	0	0	eflora Maghreb; El Oualidi et al. 2012
Malvaceae	Malope malacoides subsp. tripartita	(Boiss. & Reut.) Maire		0	1	0	0	0	1	0	0	0	0	0	0	0	0	0	0	eflora Maghreb; El Oualidi et al. 2012
Malvaceae	Malope rhodoleuca	Maire		0	0	0	0	0	0	0	1	0	0	0	0	0	0	0	0	African Plant Database; El Oualidi et al. 2012
Malvaceae	Malva flava	(Desf.) Alef.		0	0	0	1	1	0	0	0	0	0	0	0	0	0	0	0	eflora Maghreb; El Oualidi et al. 2012
Malvaceae	Malva maroccana	(Batt. & Trab.) Verloove & Lambinon		0	0	0	1	0	0	0	0	0	0	0	0	0	0	0	0	Dobignard et Chatelain 2012 (volume 4); eflora Maghreb
Malvaceae	Malva microphylla	(Baker f.) Molero & J.M. Monts.		0	0	0	1	0	0	0	0	0	0	0	0	0	0	0	0	African Plant Database; El Oualidi et al. 2012
Malvaceae	Malva subacaulis	Maire		1	0	0	0	0	0	1	1	0	0	0	0	0	0	0	0	eflora Maghreb; El Oualidi et al. 2012
Malvaceae	Malva valdesii	(Molero & J.M. Monts.) Soldano, Banfi & Galasso		0	0	0	1	0	0	0	0	0	0	0	0	0	0	0	0	Dobignard et Chatelain 2012 (volume 4); eflora Maghreb
Malvaceae	Malva vidalii	(Pau) Molero & J.M. Monts.		0	0	1	0	0	0	0	0	0	0	0	0	0	0	0	0	El Oualidi et al. 2012; GBIF
Asteraceae	Mantisalca amberboides	(Caball.) Maire		0	0	0	1	0	0	0	0	0	0	0	0	0	0	0	0	eflora Maghreb; El Oualidi et al. 2012
Asteraceae	Mantisalca delestrei	(Spach) Briq. & Cavill.		0	0	0	1	0	0	0	0	0	0	0	0	0	0	0	0	eflora Maghreb; El Oualidi et al. 2012
Lamiaceae	Marrubium alyssoides	Pomel		1	0	0	1	0	0	1	0	0	0	0	0	0	0	0	0	Dobignard et Chatelain 2012 (volume 4); eflora Maghreb
Lamiaceae	Marrubium aschersonii	P.Magnus		0	1	0	0	1	0	0	0	0	0	0	0	0	0	0	0	eflora Maghreb; El Oualidi et al. 2012
Lamiaceae	Marrubium atlanticum	Batt.		1	0	0	0	0	0	0	0	0	0	0	0	0	0	0	0	eflora Maghreb; El Oualidi et al. 2012
Lamiaceae	Marrubium ayardii	Maire		1	0	0	0	0	0	0	0	0	0	0	0	0	0	0	0	eflora Maghreb; El Oualidi et al. 2012
Lamiaceae	Marrubium fontianum	Maire		1	0	1	0	0	0	0	0	0	0	0	0	0	0	0	0	eflora Maghreb; El Oualidi et al. 2012
Lamiaceae	Marrubium heterocladum	Emb. & Maire		0	0	1	0	0	0	0	0	0	0	0	0	0	0	0	0	eflora Maghreb; El Oualidi et al. 2012
Lamiaceae	Marrubium litardierei	Marmey		1	0	0	0	0	0	1	0	0	0	0	0	0	0	0	0	Bouchet et al. 2018; eflora Maghreb; El Oualidi et al. 2012
Lamiaceae	Marrubium multibracteatum	Humbert & Maire		1	0	0	0	0	0	0	0	0	0	0	0	0	0	0	0	eflora Maghreb; El Oualidi et al. 2012
Lamiaceae	Marrubium werneri	Maire		1	0	0	0	0	0	0	0	0	0	0	0	0	0	0	0	eflora Maghreb; El Oualidi et al. 2012
Brassicaceae	Matthiola scapifera	Humbert		1	0	0	0	0	0	0	0	0	0	0	0	0	0	0	0	eflora Maghreb; El Oualidi et al. 2012
Asteraceae	Mauranthemum gaetulum	(Batt.) Vogt & Oberpr.		0	0	0	0	0	0	1	0	0	0	0	1	0	0	0	0	Dobignard et Chatelain 2011 (volume 2); eflora Maghreb
Asteraceae	Mauranthemum reboudianum	(Pomel) Vogt & Oberpr.		0	0	0	0	0	1	1	0	0	0	0	0	0	0	0	0	Dobignard et Chatelain 2011 (volume 2); eflora Maghreb
Asteraceae	Mecomischus halimifolius	(Munby) Hochr.		0	0	0	0	0	1	1	0	1	0	0	0	0	0	0	0	Dobignard et Chatelain 2011 (volume 2); eflora Maghreb
Asteraceae	Mecomischus pedunculatus	(Coss. & Durieu) Oberpr. & Greuter		0	0	0	1	0	0	0	0	0	0	0	0	0	0	0	0	Dobignard et Chatelain 2011 (volume 2); eflora Maghreb
Fabaceae	Medicago sauvagei	Nègre		0	0	0	1	0	0	0	0	0	0	0	0	0	0	0	0	Dobignard et Chatelain 2012 (volume 4); eflora Maghreb
Fabaceae	Melilotus macrocarpus	Coss. & Durieu		0	1	0	1	0	0	0	0	0	0	0	0	0	0	0	0	Dobignard et Chatelain 2012 (volume 4); eflora Maghreb
Lamiaceae	Mentha gattefossei	Maire	VU	1	0	1	0	0	0	0	0	0	0	0	0	0	0	0	0	Dobignard et Chatelain 2011 (volume 2); eflora Maghreb; Flore du Maroc
Lamiaceae	Mentha suaveolens subsp. timija	(Coss. ex Briq.) Harley		1	0	0	0	0	0	1	0	0	0	0	0	0	0	0	0	Dobignard et Chatelain 2011 (volume 2); eflora Maghreb; Flore du Maroc
Poaceae	Mibora maroccana	(Maire) Maire		0	0	0	1	0	0	0	0	0	0	0	0	0	0	0	0	Dobignard et Chatelain 2011 (volume 1); El Oualidi et al. 2012; Rankou et al. 2015
Lamiaceae	Micromeria arganietorum	(Emb.) R. Morales		0	0	0	0	0	0	1	0	0	0	0	0	0	0	0	0	eflora Maghreb; El Oualidi et al. 2012
Lamiaceae	Micromeria brivesii	Batt.		1	0	0	0	0	0	0	0	0	0	0	0	0	0	0	0	eflora Maghreb; El Oualidi et al. 2012
Lamiaceae	Micromeria debilis	Pomel		1	0	0	0	0	0	0	0	0	0	0	1	0	0	0	0	eflora Maghreb; El Oualidi et al. 2012
Lamiaceae	Micromeria fontanesii	K. Koch		1	1	0	1	0	0	0	1	0	0	0	0	0	0	0	0	Dobignard et Chatelain 2012 (volume 4); eflora Maghreb
Lamiaceae	Micromeria hochreutineri	(Briq.) Maire		1	0	0	1	0	0	1	1	0	0	0	0	0	0	0	0	eflora Maghreb; El Oualidi et al. 2012
Lamiaceae	Micromeria macrosiphon	Coss.		1	0	0	0	0	0	0	1	0	0	0	1	0	0	0	0	eflora Maghreb; El Oualidi et al. 2012
Lamiaceae	Micromeria monantha	(Font Quer) R. Morales		0	0	0	0	0	0	0	1	0	0	0	1	0	0	0	0	eflora Maghreb; El Oualidi et al. 2012
Lamiaceae	Micromeria peltieri	(Maire) R. Morales		0	0	0	1	0	0	0	1	0	0	0	0	0	0	0	0	eflora Maghreb; El Oualidi et al. 2012
Lamiaceae	Micromeria weilleri	(Maire) R. Morales		0	0	0	1	0	0	0	0	0	0	0	0	0	0	0	0	eflora Maghreb; El Oualidi et al. 2012
Poaceae	Micropyrum mamoraeum	(Maire) Stace		0	0	0	1	0	0	0	0	0	0	0	0	0	0	0	0	Dobignard et Chatelain 2011 (volume 1); El Oualidi et al. 2012; Rankou et al. 2015
Caryophyllaceae	Minuartia mairei	Quézel		1	0	0	0	0	0	0	0	0	0	0	0	0	0	0	0	Dobignard et Chatelain 2011 (volume 3); eflora Maghreb; El Oualidi et al. 2012
Caryophyllaceae	Minuartia stereoneura	Mattf.		1	0	1	0	0	0	1	1	0	0	0	0	0	0	0	0	eflora Maghreb; El Oualidi et al. 2012
Caryophyllaceae	Minuartia tenuissima	(Pomel) Mattf.		1	0	0	0	0	1	1	1	0	0	0	0	0	0	0	0	eflora Maghreb; El Oualidi et al. 2012
Plantaginaceae	Misopates chrysothales	(Font Quer) Rothm.		0	0	0	1	0	0	0	0	0	0	0	0	0	0	0	0	eflora Maghreb; El Oualidi et al. 2012
Plantaginaceae	Misopates fontqueri	(Emb.) Ibn Tattou		1	0	0	0	0	0	0	0	0	0	0	0	0	0	0	0	eflora Maghreb; El Oualidi et al. 2012
Plantaginaceae	Misopates oranense	(Faure) D. A. Sutton		0	0	0	1	0	0	0	0	0	0	0	0	0	0	0	0	eflora Maghreb; El Oualidi et al. 2012
Caryophyllaceae	Moehringia glochidisperma	J. M. Monts.		0	0	1	0	0	0	0	0	0	0	0	0	0	0	0	0	eflora Maghreb; El Oualidi et al. 2012
Caryophyllaceae	Moehringia stellarioides	Coss.		0	1	0	0	0	0	0	0	0	0	0	0	0	0	0	0	eflora Maghreb; El Oualidi et al. 2012; Yahi et al. 2012
Crassulaceae	Monanthes atlantica	Ball		1	0	0	0	0	0	0	0	0	0	0	0	0	0	0	0	eflora Maghreb; El Oualidi et al. 2012
Brassicaceae	Moricandia foleyi	Batt.		0	0	0	0	0	0	1	0	0	0	0	0	0	0	0	0	eflora Maghreb; El Oualidi et al. 2012
Brassicaceae	Moricandia spinosa	Pomel		0	0	0	0	0	1	1	0	0	0	0	0	0	1	0	0	eflora Maghreb; El Oualidi et al. 2012
Hyacinthaceae	Muscari grandifolium	Baker		1	0	0	1	0	0	0	0	0	0	0	0	0	0	0	0	Dobignard et Chatelain 2011 (volume 1); eflora Maghreb
Boraginaceae	Myosotis atlantica	Vestergr.	NT	1	0	0	0	0	0	0	0	0	0	0	0	0	0	0	0	El Oualidi et al. 2012; GBIF
Boraginaceae	Myosotis decumbens subsp. rifana	(Maire) Greuter & Burdet		0	0	1	0	0	0	0	0	0	0	0	0	0	0	0	0	African Plant Database; El Oualidi et al. 2012
Boraginaceae	Myosotis macrosiphon	Font Quer & Maire		0	0	1	0	0	0	0	0	0	0	0	0	0	0	0	0	Dobignard et Chatelain 2011 (volume 3); eflora Maghreb
Boraginaceae	Myosotis ramosissima subsp. tubuliflora	(Murb.) Greuter & Burdet		0	0	0	0	1	1	0	0	0	0	0	0	0	0	0	0	African Plant Database; Dobignard et Chatelain 2011 (volume 3)
Boraginaceae	Myosotis speciosa	Pomel		0	1	0	0	0	0	0	0	0	0	0	0	0	0	0	0	African Plant Database; El Oualidi et al. 2012
Myrtaceae	Myrtus nivellei subsp. nivellei	Batt. & Trab.		0	0	0	0	0	0	0	0	0	0	0	0	1	0	1	0	Bouzabata et al. 2016
Najadaceae	Najas marina subsp. arsenariensis	(Maire) L.Triest		0	0	0	1	0	0	0	0	0	0	0	0	0	0	0	0	Dobignard et Chatelain 2011 (volume 1); eflora Maghreb; El Oualidi et al. 2012
Amaryllidaceae	Narcissus albimarginatus	D.Müll.-Doblies & U.Müll.-Doblies	EN	0	0	1	1	0	0	0	0	0	0	0	0	0	0	0	0	Dobignard et Chatelain 2011 (volume 1); El Oualidi et al. 2012; Rankou et al. 2015
Amaryllidaceae	Narcissus atlanticus	Stern	DD	1	0	0	0	0	0	0	0	0	0	0	0	0	0	0	0	Dobignard et Chatelain 2011 (volume 1); El Oualidi et al. 2012; Rankou et al. 2015
Amaryllidaceae	Narcissus broussonetii	Lagasca		0	0	0	1	0	0	0	1	0	0	1	0	0	0	0	0	Dobignard et Chatelain 2011 (volume 1); El Oualidi et al. 2012; Rankou et al. 2015
Amaryllidaceae	Narcissus jacquemoudii	Fern. Casas	EN	1	0	0	0	0	0	0	0	0	0	0	0	0	0	0	0	Dobignard et Chatelain 2011 (volume 1); El Oualidi et al. 2012; Rankou et al. 2015
Amaryllidaceae	Narcissus jeanmonodii	Fern. Casas	EN	1	0	1	1	0	0	0	0	0	0	0	0	0	0	0	0	African Plant Database; Dobignard et Chatelain 2011 (volume 1); El Oualidi et al. 2012; Rankou et al. 2015
Amaryllidaceae	Narcissus marvieri	Jahand. & Maire		1	0	0	0	0	0	0	0	0	0	0	0	0	0	0	0	Dobignard et Chatelain 2011 (volume 1); 2012; eflora Maghreb; El Oualidi et al.
Amaryllidaceae	Narcissus peroccidentalis	Fern. Casas		1	0	0	1	0	0	0	1	0	0	0	0	0	0	0	0	Dobignard et Chatelain 2011 (volume 1); El Oualidi et al. 2012; Rankou et al. 2015
Amaryllidaceae	Narcissus romieuxii	Braun-Blanq. & Maire	EN	1	0	0	0	0	0	0	0	0	0	0	0	0	0	0	0	African Plant Database; El Oualidi et al. 2012
Amaryllidaceae	Narcissus tingitanus	Fern. Casas	EN	1	0	1	1	0	0	0	0	0	0	0	0	0	0	0	0	African Plant Database; Dobignard et Chatelain 2011 (volume 1); El Oualidi et al. 2012
Amaryllidaceae	Narcissus watieri	Maire		1	0	0	0	0	0	0	0	0	0	0	0	0	0	0	0	African Plant Database; Dobignard et Chatelain 2011 (volume 1); El Oualidi et al. 2012
Lamiaceae	Nepeta algeriensis	de Noé		0	1	0	0	0	0	0	0	0	0	0	0	0	0	0	0	Dobignard et Chatelain 2012 (volume 4); eflora Maghreb
Lamiaceae	Nepeta atlantica	Ball		1	0	0	0	0	0	1	0	0	0	0	0	0	0	0	0	eflora Maghreb; El Oualidi et al. 2012
Lamiaceae	Nepeta barbara	Maire		1	0	0	0	0	0	0	0	0	0	0	0	0	0	0	0	eflora Maghreb; El Oualidi et al. 2012
Lamiaceae	Nepeta hispanica subsp. statice	Maire		1	0	0	0	0	0	0	0	0	0	0	0	0	0	0	0	eflora Maghreb; El Oualidi et al. 2012
Lamiaceae	Nepeta nepetoides	(Batt. ex Pit.) Harley		0	0	0	1	0	0	0	0	0	0	0	0	0	0	0	0	Dobignard et Chatelain 2012 (volume 4); eflora Maghreb; El Oualidi et al. 2012
Lamiaceae	Nepeta stachyoides	Coss. ex Batt.		1	0	0	0	0	0	1	0	0	0	0	0	0	0	0	0	eflora Maghreb; El Oualidi et al. 2012
Asteraceae	Nivellea nivellei	(Braun-Blanq. & Maire) B. H. Wilcox, K. Bremer & Humphries		1	0	0	1	0	0	0	0	0	0	0	0	0	0	0	0	African Plant Database; Flore du Maroc
Boraginaceae	Nonea embergeri	(Sauvage & Vindt) Selvi, Bigazzi & al.		1	0	0	0	0	0	0	0	0	0	0	0	0	0	0	0	Dobignard et Chatelain 2011 (volume 2); GBIF
Boraginaceae	Nonea heterostemon	Murb.		0	0	0	1	0	0	0	0	0	0	0	0	0	0	0	0	Dobignard et Chatelain 2011 (volume 2); GBIF
Orobanchaceae	Odontites citrinus	Bolliger		0	0	0	0	1	0	0	0	0	0	0	0	0	0	0	0	African Plant Database; El Oualidi et al. 2012; Le Floch et al. 2010
Orobanchaceae	Odontites discolor	Pomel		0	1	0	0	0	0	0	0	0	0	0	0	0	0	0	0	eflora Maghreb; El Mokni et al. 2015; El Oualidi et al. 2012
Orobanchaceae	Odontites lapiei	Batt.		0	1	0	0	0	0	0	0	0	0	0	0	0	0	0	0	African Plant Database; Dobignard et Chatelain 2013 (volume 5)
Orobanchaceae	Odontites maroccanus	Bolliger		0	0	0	0	0	0	0	1	0	0	0	1	0	0	0	0	eflora Maghreb; El Oualidi et al. 2012
Orobanchaceae	Odontites powellii	Maire		1	0	0	0	0	0	0	0	0	0	0	0	0	0	0	0	eflora Maghreb; El Oualidi et al. 2012
Orobanchaceae	Odontites triboutii	Gren. & Paill.		0	1	0	0	0	0	0	0	0	0	0	0	0	0	0	0	African Plant Database; El Oualidi et al. 2012; Yahi et al. 2012
Orobanchaceae	Odontites violaceus	Pomel		0	1	0	0	0	0	0	0	0	0	0	0	0	0	0	0	African Plant Database; El Oualidi et al. 2012; Yahi et al. 2012
Orobanchaceae	Odontites viscosus subsp. eriopodus	Litard. & Maire		1	0	0	0	0	0	0	0	0	0	0	0	0	0	0	0	eflora Maghreb; El Oualidi et al. 2012
Orobanchaceae	Odontites vulcanicus	Bolliger		1	0	0	0	0	0	0	0	0	0	0	0	0	0	0	0	eflora Maghreb; El Oualidi et al. 2012
Apiaceae	Oenanthe pimpinelloides subsp. callosa	(Salzm. ex DC.) Maire		1	0	1	1	0	0	0	0	0	0	0	0	0	0	0	0	eflora Maghreb; El Oualidi et al. 2012; Flore du Maroc
Apiaceae	Oenanthe virgata	Poir.		1	1	0	1	0	0	0	0	0	0	0	0	0	0	0	0	El Oualidi et al. 2012; Flore du Maroc
Oleaceae	Olea europaea subsp. laperrinei	(Batt. & Trab.) Cif.		0	0	0	0	0	0	0	0	0	0	0	0	1	0	1	0	Besnard et al. 2007, El Oualidi et al. 2012; Médail et al. 2002
Oleaceae	Olea europaea subsp. maroccana	(Greuter & Burdet) P.Vargas & al.		1	0	0	0	0	0	1	1	0	0	0	0	0	0	0	0	eflora Maghreb; El Oualidi et al. 2012; Médail et al. 2002
Hyacinthaceae	Oncostema maireana	Brullo, Giusso & Terrasi		0	0	0	0	1	0	0	0	0	0	0	0	0	0	0	0	African Plant Database; Dobignard et Chatelain 2011 (volume 1); El Oualidi et al. 2012
Fabaceae	Onobrychis alba subsp. mairei	(Sirj.) Maire		0	1	0	1	0	0	0	0	0	0	0	0	0	0	0	0	eflora Maghreb; El Oualidi et al. 2012
Fabaceae	Onobrychis cadevallii	Jahand., Maire & Pau		1	0	0	0	0	0	0	0	0	0	0	0	0	0	0	0	African Plant Database; El Oualidi et al. 2012
Fabaceae	Onobrychis conferta subsp. conferta	(Desf.) Desv.		1	0	0	1	0	1	1	0	0	0	0	0	0	0	0	0	African Plant Database; Dobignard et Chatelain 2012 (volume 4)
Fabaceae	Onobrychis humilis subsp. jahandiezii	(Sirj.) Greuter & Burdet		1	0	0	0	0	0	1	0	0	0	0	0	0	0	0	0	eflora Maghreb; El Oualidi et al. 2012
Fabaceae	Onobrychis kabylica	(Bornm.) Sirj.		0	1	0	0	0	1	1	0	0	0	0	0	0	0	0	0	African Plant Database; Dobignard et Chatelain 2012 (volume 4)
Fabaceae	Ononis alba subsp. monophylla	(Desf.) Murb.		1	1	0	0	0	0	0	0	0	0	0	0	0	0	0	0	eflora Maghreb; El Oualidi et al. 2012
Fabaceae	Ononis alopecuroides subsp. simulata	(Pau & Font Quer) Maire		0	0	1	0	0	0	0	0	0	0	0	0	0	0	0	0	eflora Maghreb; El Oualidi et al. 2012
Fabaceae	Ononis angustissima subsp. filifolia	Murb.		0	0	0	0	1	0	0	0	1	0	0	0	0	0	0	0	African Plant Database; Dobignard et Chatelain 2012 (volume 4)
Fabaceae	Ononis angustissima subsp. mauritii	(Maire & Sennen) Förther & Podlech		1	0	1	1	0	0	0	0	0	0	0	0	0	0	0	0	eflora Maghreb; El Oualidi et al. 2012
Fabaceae	Ononis angustissima subsp. paralias	Lam.		0	0	0	0	0	0	0	1	0	0	0	0	0	0	0	0	eflora Maghreb; El Oualidi et al. 2012
Fabaceae	Ononis angustissima subsp. polyclada	Murb.		1	0	0	1	0	0	1	0	1	0	0	0	0	0	0	0	African Plant Database; Dobignard et Chatelain 2012 (volume 4)
Fabaceae	Ononis antennata	Pomel	LC	0	0	0	1	0	1	0	0	0	0	0	0	0	0	0	0	eflora Maghreb; El Oualidi et al. 2012
Fabaceae	Ononis atlantica	Ball		1	0	0	0	0	0	1	0	0	0	0	0	0	0	0	0	eflora Maghreb; El Oualidi et al. 2012
Fabaceae	Ononis aurasiaca	Förther & Podlech		0	0	0	0	0	1	1	0	0	0	0	0	0	0	0	0	El Oualidi et al. 2012; GBIF
Fabaceae	Ononis avellana	Pomel		0	0	0	0	0	1	1	0	0	0	0	0	0	0	0	0	El Oualidi et al. 2012
Fabaceae	Ononis cephalantha	Pomel		1	1	1	1	0	0	0	0	0	0	0	0	0	0	0	0	African Plant Database; eflora Maghreb; El Oualidi et al. 2012; Yahi et al. 2012
Fabaceae	Ononis clausonis	(Pomel) Pomel		0	1	0	0	0	0	0	0	0	0	0	0	0	0	0	0	eflora Maghreb; El Oualidi et al. 2012
Fabaceae	Ononis crinita	Pomel		0	0	0	1	0	0	0	0	0	0	0	0	0	0	0	0	El Oualidi et al. 2012
Fabaceae	Ononis cristata subsp. ayachica	Dobignard, Jacquemoud & Jeanmonod		1	0	0	0	0	0	0	0	0	0	0	0	0	0	0	0	African Plant Database; Dobignard et Chatelain 2012 (volume 4)
Fabaceae	Ononis cuatrecasasii	Devesa		0	0	0	1	0	0	0	0	0	0	0	0	0	0	0	0	African Plant Database; Dobignard et Chatelain 2012 (volume 4)
Fabaceae	Ononis gines-lopezii	Devesa		0	0	0	1	0	0	0	0	0	0	0	0	0	0	0	0	eflora Maghreb; El Oualidi et al. 2012
Fabaceae	Ononis incisa	Batt.		0	0	0	0	0	1	0	0	0	0	0	0	0	0	0	0	eflora Maghreb; El Oualidi et al. 2012
Fabaceae	Ononis jahandiezii	Maire & Weiller		0	0	0	1	0	0	0	0	0	0	0	0	0	0	0	0	eflora Maghreb; El Oualidi et al. 2012
Fabaceae	Ononis megalostachys	Munby		0	0	0	1	0	0	0	0	0	0	0	0	0	0	0	0	eflora Maghreb; El Oualidi et al. 2012
Fabaceae	Ononis mogadorensis	Förther & Podlech		1	0	0	0	0	0	0	1	0	0	0	0	0	0	0	0	eflora Maghreb; El Oualidi et al. 2012
Fabaceae	Ononis natrix subsp. arganietorum	(Maire) Sirj.		1	0	1	1	0	0	1	1	0	0	0	0	0	0	0	0	eflora Maghreb; El Oualidi et al. 2012
Fabaceae	Ononis natrix subsp. prostrata	(Braun-Blanq. & Wilczek) Sirj.		1	0	0	0	0	0	0	1	0	0	0	0	0	0	0	0	eflora Maghreb; El Oualidi et al. 2012
Fabaceae	Ononis pedicellaris	(Batt.) Sirj.		0	0	1	1	0	0	0	0	0	0	0	0	0	0	0	0	eflora Maghreb; El Oualidi et al. 2012
Fabaceae	Ononis pendula subsp. boissieri	(Sirj.) Devesa		0	0	1	1	0	0	0	0	0	0	0	0	0	0	0	0	Dobignard et Chatelain 2012 (volume 4); eflora Maghreb
Fabaceae	Ononis pendula subsp. munbyi	(Sirj.) Greuter & Burdet		0	0	0	1	0	0	0	0	0	0	0	0	0	0	0	0	eflora Maghreb; El Oualidi et al. 2012
Fabaceae	Ononis peyerimhoffii	Batt.		1	0	0	0	0	0	1	0	0	0	0	0	0	0	0	0	eflora Maghreb; El Oualidi et al. 2012
Fabaceae	Ononis polyphylla	Ball		0	0	0	1	0	0	0	0	0	0	0	0	0	0	0	0	eflora Maghreb; El Oualidi et al. 2012
Fabaceae	Ononis polysperma	Barratte & Murb.		1	0	0	0	0	0	0	0	0	0	1	1	0	0	0	0	African Plant Database; El Oualidi et al. 2012
Fabaceae	Ononis pseudoserotina	Batt. & Pit.		1	0	0	1	0	0	0	0	0	0	0	0	0	0	0	0	eflora Maghreb; El Oualidi et al. 2012
Fabaceae	Ononis rosea	Durieu		0	1	0	0	0	0	0	0	0	0	0	0	0	0	0	0	Dobignard et Chatelain 2012 (volume 4); eflora Maghreb
Fabaceae	Ononis serotina	Pomel		0	0	0	1	0	0	0	0	1	0	0	0	0	0	0	0	GBIF; Yahi et al. 2012
Fabaceae	Ononis tazaensis	Förther & Podlech		0	0	0	1	0	0	0	0	0	0	0	0	0	0	0	0	eflora Maghreb; El Oualidi et al. 2012
Fabaceae	Ononis thomsonii	Oliv.		1	0	1	1	0	0	1	0	0	0	0	0	0	0	0	0	eflora Maghreb; El Oualidi et al. 2012
Fabaceae	Ononis villosissima	Desf.		0	1	0	1	0	0	0	0	0	0	0	0	0	0	0	0	eflora Maghreb; El Oualidi et al. 2012
Fabaceae	Ononis zygantha	Maire & Wilczek		0	0	0	1	0	0	0	1	0	0	0	0	0	0	0	0	African Plant Database; El Oualidi et al. 2012
Asteraceae	Onopordum algeriense	(Munby) Pomel		0	1	0	0	0	0	0	0	0	0	0	0	0	0	0	0	African Plant Database; Djelid et al. 2020; El Oualidi et al. 2012
Asteraceae	Onopordum dissectum subsp. dissectum	Murb.		0	0	0	1	0	0	0	1	0	0	0	0	0	0	0	0	eflora Maghreb; El Oualidi et al. 2012
Asteraceae	Onopordum dyris	Maire		1	0	0	0	0	0	0	0	0	0	0	0	0	0	0	0	eflora Maghreb; El Oualidi et al. 2012
Asteraceae	Onopordum mesatlanticum	Emb. & Maire		1	0	0	0	0	0	0	0	0	0	0	0	0	0	0	0	El Oualidi et al. 2012; GBIF
Asteraceae	Onopordum wallianum	Maire		0	0	0	1	0	0	0	0	0	0	0	0	0	0	0	0	eflora Maghreb; El Oualidi et al. 2012
Orchidaceae	Ophrys atlantica subsp. hayekii	(H. Fleischm. ex Soó) Soó		0	0	0	0	1	0	0	0	0	0	0	0	0	0	0	0	African Plant Database; Dobignard & Chatelain 2011 (volume 1); El Oualidi et al. 2012; IUCN; Le Floch et al. 2010
Orchidaceae	Ophrys carpitana	M.R. Lowe, Gügel & Kreutz		0	0	0	0	1	1	0	0	0	0	0	0	0	0	0	0	African Plant Database; Dobignard & Chatelain 2011 (volume 1); El Oualidi et al. 2012
Orchidaceae	Ophrys fusca subsp. migoutiana	(H. Gay) Kreutz		0	1	0	0	0	1	0	0	0	0	0	0	0	0	0	0	African Plant Database; Le Floch et al. 2010
Orchidaceae	Ophrys lutea susbp. subfusca	(Rchb. f.) Murb		0	1	0	0	1	1	0	0	0	0	0	0	0	0	0	0	Dobignard & Chatelain 2011 (volume 1)
Orchidaceae	Ophrys sphegodes subsp. moesziana	Soó		0	1	0	0	0	0	0	0	0	0	0	0	0	0	0	0	African Plant Database; Dobignard & Chatelain 2011; El Oualidi et al. 2012
Orchidaceae	Orchis laeta	Steinh.	NT	0	1	0	0	1	1	0	0	0	0	0	0	0	0	0	0	Dobignard & Chatelain 2011; El Oualidi et al. 2012; IUCN
Amaranthaceae	Oreobliton thesioides	Durieu & Moq.		0	1	0	0	0	1	0	0	0	0	0	0	0	0	0	0	Yahi et al. 2012
Lamiaceae	Origanum elongatum	(Bonnet)_Emb._&_Maire		0	0	1	1	0	0	0	0	0	0	0	0	0	0	0	0	eflora Maghreb; El Oualidi et al. 2012
Lamiaceae	Origanum floribundum	Munby		0	0	1	1	0	0	0	0	0	0	0	0	0	0	0	0	eflora Maghreb; El Oualidi et al. 2012
Lamiaceae	Origanum vulgare subsp. glandulosum	(Desf.)_Letsw		0	1	0	0	0	0	0	0	0	0	0	0	0	0	0	0	Bouchibane et al. 2017
Hyacinthaceae	Ornithogalum algeriense subsp. atlanticum	(Baker ex Ball) Moret		1	1	1	1	1	1	1	1	1	0	0	1	0	0	0	0	Dobignard et Chatelain 2011 (volume 1); eflora Maghreb
Hyacinthaceae	Ornithogalum kochii subsp. gorenflotii	Moret		1	0	0	0	0	0	0	0	0	0	0	0	0	0	0	0	African Plant Database; Dobignard et Chatelain 2011 (volume 1); El Oualidi et al. 2012
Hyacinthaceae	Ornithogalum sessiliflorum	Desf.		1	0	1	1	0	0	1	0	0	0	1	0	0	0	0	0	Dobignard et Chatelain 2011 (volume 1); eflora Maghreb
Fabaceae	Ornithopus uncinatus	Maire & Sam.	DD	1	0	0	0	0	0	0	0	0	0	0	0	0	0	0	0	African Plant Database; El Oualidi et al. 2012
Oronbachaceae	Orobanche chrysacanthi	Maire		1	0	0	1	0	0	0	0	0	0	0	0	0	0	0	0	El Oualidi et al. 2012
Oronbachaceae	Orobanche fuscovinosa	Maire		1	0	0	0	0	0	0	0	0	0	0	0	0	0	0	0	El Oualidi et al. 2012
Oronbachaceae	Orobanche humbertii	Maire		1	0	0	0	0	0	0	0	0	0	0	0	0	0	0	0	African Plant Database; El Oualidi et al. 2012
Oronbachaceae	Orobanche leptantha	Pomel		0	0	0	1	0	0	0	0	0	0	0	0	0	0	0	0	El Oualidi et al. 2012; Yahi et al. 2012
Oronbachaceae	Orobanche tetuanensis	Ball		1	0	0	0	0	0	0	0	0	0	0	0	0	0	0	0	Dobignard et Chatelain 2013 (volume 5); eflora Maghreb
Poaceae	Oropetium hesperidum	Maire		0	0	0	0	0	0	0	1	0	0	0	0	0	0	0	0	Dobignard et Chatelain 2011 (volume 1)
Brassicaceae	Otocarpus virgatus	Durieu		0	1	0	1	0	1	0	0	0	0	0	0	0	0	0	0	El Oualidi et al. 2012; Miara et al. 2014
Paeoniaceae	Paeonia mascula subsp. atlantica	(Coss.) Greuter & Burdet		0	1	0	0	0	0	0	0	0	0	0	0	0	0	0	0	African Plant Database; Bouchibane et al. 2017
Asteraceae	Pallenis cuspidata	Pomel		1	0	0	0	0	0	1	0	0	0	0	0	0	0	0	0	eflora Maghreb; El Oualidi et al. 2012
Asteraceae	Pallenis maritima subsp. sericea	(Maire & Wilczek) Véla		0	0	0	1	0	0	0	0	0	0	0	0	0	0	0	0	African Plant Database; Dobignard et Chatelain 2011 (volume 2)
Asteraceae	Pallenis spinosa subsp. maroccana	(Aurich & Podlech) Greuter		1	0	0	1	0	0	1	0	0	0	0	0	0	0	0	0	eflora Maghreb; El Oualidi et al. 2012
Asteraceae	Pallenis teknensis	(Dobignard & Jacquemoud) Greuter & Jury		0	0	0	0	0	0	0	1	0	0	0	0	0	0	0	0	El Oualidi et al. 2012
Papaveraceae	Papaver atlanticum	(Ball) Coss.		1	0	0	0	0	0	0	0	0	0	0	0	0	0	0	0	eflora Maghreb; El Oualidi et al. 2012
Papaveraceae	Papaver mairei	Batt.		1	0	0	0	0	1	1	0	0	0	0	0	0	0	0	0	eflora Maghreb; El Oualidi et al. 2012
Papaveraceae	Papaver malviflorum	Doum.		0	0	0	1	0	0	0	0	0	0	0	0	0	0	0	0	El Oualidi et al. 2012; Miara et al. 2017
Caryophyllaceae	Paronychia arabica subsp. aurasiaca	(Webb ex Coss.) Batt.		0	1	0	0	0	1	0	0	0	0	0	0	0	0	0	0	African Plant Database; Dobignard et Chatelain 2011 (volume 3)
Caryophyllaceae	Paronychia capitata subsp. atlantica	(Ball) Chaudhri		1	0	0	0	0	0	1	0	0	0	0	0	0	0	0	0	eflora Maghreb; El Oualidi et al. 2012
Caryophyllaceae	Paronychia chabloziana	Beauverd		0	0	0	0	0	1	0	0	0	0	0	0	0	0	0	0	African Plant Database; Dobignard et Chatelain 2011 (volume 3)
Caryophyllaceae	Paronychia haggariensis subsp. sahariensis	Chaudhri		0	0	0	0	0	0	0	0	0	0	0	0	0	0	1	0	eflora Maghreb; El Oualidi et al. 2012
Caryophyllaceae	Paronychia maroccana	Chaudhri		1	0	1	1	0	0	0	0	0	0	0	0	0	0	0	0	eflora Maghreb; El Oualidi et al. 2012
Caryophyllaceae	Paronychia tunisiana	Chaudhri		0	1	0	0	0	0	0	0	0	0	0	0	0	0	0	0	African Plant Database; Dobignard et Chatelain 2011 (volume 3)
Caryophyllaceae	Paronychia velata	(Maire) Chaudhri		1	0	0	1	0	0	1	0	0	0	0	0	0	0	0	0	eflora Maghreb; El Oualidi et al. 2012
Orobanchaceae	Pedicularis numidica	Pomel		0	1	0	0	0	0	0	0	0	0	0	0	0	0	0	0	El Oualidi et al. 2012; Yahi et al. 2012
Asteraceae	Pentzia hesperidum	Maire & Wilczek		0	0	0	0	0	0	0	1	0	0	0	0	0	0	0	0	African Plant Database; El Oualidi et al. 2012; Flore du Maroc
Asteraceae	Pentzia monodiana	Maire		0	0	0	0	0	0	0	0	0	0	0	0	0	0	1	0	African Plant Database; Dobignard et Chatelain 2011 (volume 2)
Asteraceae	Perralderia coronopifolia subsp. coronopifolia	Coss.		0	0	0	0	0	0	0	0	0	0	0	1	1	1	1	0	African Plant Database; Dobignard et Chatelain 2011 (volume 2)
Asteraceae	Perralderia paui	Font Quer		1	0	0	1	0	0	1	0	0	0	0	0	0	0	0	0	eflora Maghreb; El Oualidi et al. 2012
Caryophyllaceae	Petrorhagia rhiphaea	(Pau & Font Quer) P. W. Ball & Heywood		0	0	1	1	0	0	0	0	0	0	0	0	0	0	0	0	eflora Maghreb; El Oualidi et al. 2012
Apiaceae	Petroselinum crispum subsp. giganteum	(Pau) Dobignard		1	0	1	0	0	0	0	0	0	0	0	0	0	0	0	0	African Plant Database; Dobignard et Chatelain 2011 (volume 2); Flore du Maroc
Apiaceae	Peucedanum vogelianum	Emb. & Maire		1	0	1	0	0	0	0	0	0	0	0	0	0	0	0	0	eflora Maghreb; El Oualidi et al. 2012; Flore du Maroc
Asteraceae	Phagnalon bicolor	Ball		1	0	0	0	0	0	0	1	0	0	0	0	0	0	0	0	African Plant Database; Dobignard et Chatelain 2011 (volume 2)
Asteraceae	Phagnalon calycinum	(Cav.) DC.		1	0	1	1	0	0	0	1	0	0	0	0	0	0	0	0	eflora Maghreb; El Oualidi et al. 2012; North Africa Trees
Asteraceae	Phagnalon garamantum	Maire		0	0	0	0	0	0	0	0	0	0	0	0	0	0	1	0	eflora Maghreb; El Oualidi et al. 2012
Poaceae	Phleum pratense subsp. trabutii	(Litard. & Maire) Kerguélen		1	0	0	0	0	0	0	0	0	0	0	0	0	0	0	0	eflora Maghreb; El Oualidi et al. 2012
Lamiaceae	Phlomis antiatlantica	J. P. Peltier		1	0	0	0	0	0	0	0	0	0	0	0	0	0	0	0	eflora Maghreb; El Oualidi et al. 2012
Lamiaceae	Phlomis bovei	de Noé		1	1	0	1	0	0	0	0	0	0	0	0	0	0	0	0	Bouchibane et al. 2017; El Oualidi et al. 2012
Asteraceae	Picris helminthioides	(Ball) Greuter		1	1	0	1	0	1	0	0	0	0	0	0	0	0	0	0	African Plant Database; Bouchet et al. 2018; Flore du Maroc
Asteraceae	Picris sinuata	(Lam.) Lack		0	1	0	0	1	0	0	0	0	0	0	0	0	0	0	0	eflora Maghreb; Dobignard et Chatelain 2011 (volume 2)
Apiaceae	Pimpinella battandieri	Chabert		0	1	0	0	0	0	0	0	0	0	0	0	0	0	0	0	eflora Maghreb; El Oualidi et al. 2012; Yahi et al. 2012
Lentibulariaceae	Pinguicula fontiqueriana	Romo, Peris & Stübing	VU	0	0	1	0	0	0	0	0	0	0	0	0	0	0	0	0	Dobignard et Chatelain 2012 (volume 4); eflora Maghreb
Pinaceae	Pinus nigra subsp. mauretanica	(Maire & Peyerimh.) Heywood		0	1	1	1	0	0	0	0	0	0	0	0	0	0	0	0	African Plant Database, Flore du Maroc
Pinaceae	Pinus pinaster subsp. renoui	(Villar) Maire		0	1	0	0	0	0	0	0	0	0	0	0	0	0	0	0	African Plant Database, Yahi et al. 2012
Crassulaceae	Pistorinia attenuata	Greuter		1	0	0	1	0	0	0	0	0	0	0	0	0	0	0	0	eflora Maghreb; El Oualidi et al. 2012
Crassulaceae	Pistorinia brachyacantha	Coss.		1	0	0	1	0	0	0	1	0	0	1	0	0	0	0	0	eflora Maghreb; El Oualidi et al. 2012
Asteraceae	Plagius grandis	(L.) Alavi & Heywood		0	1	0	0	0	0	0	0	0	0	0	0	0	0	0	0	eflora Maghreb; Dobignard et Chatelain 2011 (volume 2)
Asteraceae	Plagius maghrebinus	Vogt & Greuter		0	1	0	0	0	0	0	0	0	0	0	0	0	0	0	0	eflora Maghreb; El Oualidi et al. 2012
Plantaginaceae	Plantago atlantica	Batt.		0	1	0	1	0	0	0	0	0	0	0	0	0	0	0	0	El Oualidi et al. 2012
Plantaginaceae	Plantago benisnassenii	Romo, Stübing & Peris		0	0	0	1	0	0	0	0	0	0	0	0	0	0	0	0	Dobignard et Chatelain 2013 (volume 4); eflora Maghreb
Plantaginaceae	Plantago mauritanica	Boiss. & Reut.		1	1	1	1	0	0	1	0	0	0	0	0	0	0	0	0	Bouchibane et al. 2017; eflora Maghreb; El Oualidi et al. 2012
Plantaginaceae	Plantago rhizoxylon	Emb.		1	0	0	0	0	0	0	0	0	0	0	0	0	0	0	0	eflora Maghreb; El Oualidi et al. 2012
Plantaginaceae	Plantago subulata subsp. atlantis	(Emb. & Maire) Greuter & Burdet		1	0	1	0	0	0	0	0	0	0	0	0	0	0	0	0	eflora Maghreb; El Oualidi et al. 2012
Plantaginaceae	Plantago tunetana	Murb.		0	1	0	0	0	1	0	0	0	0	0	0	0	0	0	0	eflora Maghreb; El Oualidi et al. 2012
Rubiaceae	Plocama brevifolia	(Coss. & Durieu ex Pomel) M.Backlund & Thulin		1	0	1	1	0	0	0	0	1	0	0	0	0	0	0	0	Dobignard et Chatelain 2013 (volume 5); eflora Maghreb
Poaceae	Poa alpina subsp. atlantica	(Trab.) Romo		1	0	0	0	0	0	0	0	0	0	0	0	0	0	0	0	African Plant Database; El Oualidi et al. 2012
Poaceae	Poa alpina subsp. stenobotrya	Maire		1	0	0	0	0	0	0	0	0	0	0	0	0	0	0	0	Dobignard et Chatelain 2011 (volume 1); eflora Maghreb; El Oualidi et al. 2012
Poaceae	Poa dimorphantha	Murb.	LC	0	0	0	1	0	0	0	0	0	0	0	0	0	0	0	0	eflora Maghreb; El Oualidi et al. 2012
Poaceae	Poa lehoueroui	Dobignard & Portal		0	0	0	0	0	0	1	0	0	0	0	0	0	1	0	0	Dobignard et Chatelain 2011 (volume 1), Le Floch et al. 2010
Poaceae	Poa rivulorum	Maire & Trab.		1	0	1	1	0	0	0	0	0	0	0	0	0	0	0	0	eflora Maghreb; El Oualidi et al. 2012; Rankou et al. 2015
Caryophyllaceae	Polycarpaea akkensis	Coss. ex Maire		0	0	0	0	0	0	0	0	0	0	0	1	0	1	0	0	eflora Maghreb; El Oualidi et al. 2012
Caryophyllaceae	Polycarpaea robbairea subsp. garamantum	(Quézel) Dobignard		0	0	0	0	0	0	0	0	0	0	0	0	0	0	1	0	eflora Maghreb; El Oualidi et al. 2012
Amaranthaceae	Polycnemum fontanesii	Durieu & Moq.		1	1	1	1	0	0	1	1	0	0	0	0	0	0	0	0	Ben El Mostafa et al. 2001; eflora Maghreb; El Oualidi et al. 2012
Polygalaceae	Polygala balansae	Coss.		1	0	0	0	0	0	0	1	0	0	0	1	0	0	0	0	eflora Maghreb; El Oualidi et al. 2012
Polygalaceae	Polygala munbyana	Boiss. & Reut.		0	1	0	1	0	0	0	0	0	0	0	0	0	0	0	0	African Plant Database, El Oualidi et al. 2012; Yahi et al. 2012
Polygalaceae	Polygala rosea	Desf.		1	0	0	1	0	0	0	0	0	0	0	0	0	0	0	0	African Plant Database; El Oualidi et al. 2012
Polygalaceae	Polygala rupestris subsp. oxycoccoides	(Desf.) Batt.		1	0	0	0	0	0	0	0	1	0	0	0	0	0	0	0	eflora Maghreb; El Oualidi et al. 2012
Polygalaceae	Polygala webbiana	Coss.		1	0	1	1	0	0	0	0	0	0	0	0	0	0	0	0	eflora Maghreb; El Oualidi et al. 2012
Polygonaceae	Polygonum balansae subsp. battandieri	(Maire & Sennen) Greuter		0	0	0	1	0	0	0	0	0	0	0	0	0	0	0	0	eflora Maghreb; El Oualidi et al. 2012
Polygonaceae	Polygonum balansae subsp. rhizoxylon	(Pau & Font Quer) Greuter & Burdet		1	0	1	1	0	0	1	0	0	0	0	0	0	0	0	0	eflora Maghreb; El Oualidi et al. 2012
Potamogetonaceae	Potamogeton hoggarensis	Dandy	DD	0	0	0	0	0	0	0	0	0	0	0	0	1	0	1	0	Dobignard et Chatelain 2011 (volume 1); eflora Maghreb
Rosaceae	Potentilla alchimilloides subsp. atlantica	Emb. & Maire		1	0	0	0	0	0	0	0	0	0	0	0	0	0	0	0	eflora Maghreb; El Oualidi et al. 2012
Rosaceae	Potentilla asinaria	Maire		1	0	0	0	0	0	0	0	0	0	0	0	0	0	0	0	African Plant Database; El Oualidi et al. 2012
Rosaceae	Potentilla caulescens subsp. achhalii	Romo		1	0	1	0	0	0	0	0	0	0	0	0	0	0	0	0	eflora Maghreb; Dobignard et Chatelain 2013 (volume 5)
Rosaceae	Potentilla caulescens subsp. djurdjurae	(Chabert) Romo		0	1	0	0	0	0	0	0	0	0	0	0	0	0	0	0	eflora Maghreb; Dobignard et Chatelain 2013 (volume 5)
Rosaceae	Potentilla caulescens subsp. mesatlantica	(Maire) Chamboul., Dobignard & Léger		1	0	0	0	0	0	0	0	0	0	0	0	0	0	0	0	eflora Maghreb; Dobignard et Chatelain 2013 (volume 5)
Rosaceae	Potentilla guilliermondii	Emb. & Maire		1	0	0	0	0	0	0	0	0	0	0	0	0	0	0	0	eflora Maghreb; El Oualidi et al. 2012
Rosaceae	Potentilla maura	Th. Wolf	NT	1	0	1	0	0	0	0	0	0	0	0	0	0	0	0	0	Bouchet et al. 2018; eflora Maghreb; El Oualidi et al. 2012
Rosaceae	Potentilla tornezyana	Maire		1	0	0	0	0	0	0	0	0	0	0	0	0	0	0	0	eflora Maghreb; El Oualidi et al. 2012
Primulaceae	Primula acaulis subsp. atlantica	(Maire & Wilczek) Greuter & Burdet		0	1	1	1	0	0	0	0	0	0	0	0	0	0	0	0	eflora Maghreb; El Oualidi et al. 2012
Hyacinthaceae	Prospero fallax	(Steinh.) Speta	LC	0	0	1	1	0	0	0	0	0	0	0	0	0	0	0	0	Dobignard et Chatelain 2011 (volume 1); eflora Maghreb
Apiaceae	Pseudoridolfia fennanei	Reduron, Mathez & S. R. Downie		1	0	0	1	0	0	0	0	0	0	0	0	0	0	0	0	El Oualidi et al. 2012; Flore du Maroc
Apiaceae	Pseudorlaya biseriata	(Murb.) Sáenz de Rivas		0	0	0	0	0	0	1	0	0	0	0	1	0	1	0	0	African Plan Database; El Oualidi et al. 2012; Flore du Maroc
Brassicaceae	Psychine stylosa	Desf.		1	0	1	1	0	1	1	1	0	0	1	0	0	0	0	0	eflora Maghreb; El Oualidi et al. 2012
Dipsacaceae	Pterocephalus depressus	Coss. & Balansa		1	0	0	0	0	0	0	0	0	0	0	0	0	0	0	0	African Plant Database; El Oualidi et al. 2012
Asteraceae	Ptilostemon abylensis	(Pau & Font Quer ex Maire) Greuter		0	0	1	0	0	0	0	0	0	0	0	0	0	0	0	0	African Plant Database; El Oualidi et al. 2012
Asteraceae	Ptilostemon dyricola	(Maire) Greuter		1	0	0	0	0	0	0	0	0	0	0	0	0	0	0	0	African Plant Database; El Oualidi et al. 2012
Asteraceae	Ptilostemon leptophyllus	(Pau & Font Quer) Greuter		0	0	0	1	0	0	0	0	0	0	0	0	0	0	0	0	African Plant Database; El Oualidi et al. 2012
Asteraceae	Ptilostemon rhiphaeus	(Pau & Font Quer) Greuter		0	1	1	0	0	0	0	0	0	0	0	0	0	0	0	0	African Plant Database; El Oualidi et al. 2012; Yahi et al. 2012
Poaceae	Puccinellia fasciculata subsp. poiformis	(Emb. & Maire) Dobignard & Portal		1	0	0	0	0	0	0	0	0	0	0	0	0	0	0	0	eflora Maghreb; El Oualidi et al. 2012
Asteraceae	Pulicaria filaginoides	Pomel	CR	0	0	0	1	0	0	0	0	0	0	0	0	0	0	0	0	eflora Maghreb; El Oualidi et al. 2012
Asteraceae	Pulicaria glandulosa	Caball.		1	0	0	0	0	0	1	1	0	0	0	0	0	0	0	0	African Plant Database; El Oualidi et al. 2012
Asteraceae	Pulicaria lhotei	Maire		0	0	0	0	0	0	0	0	0	0	0	0	1	0	1	0	African Plant Database; Dobignard et Chatelain 2011 (volume 2)
Asteraceae	Pulicaria volkonskyana	Maire		0	0	0	0	0	0	0	0	0	0	0	0	0	0	1	0	El Oualidi et al. 2012
Asteraceae	Pulicaria vulgaris subsp. pomeliana	(Faure & Maire) E. Gamal-Eldin		1	0	0	1	0	0	0	0	0	0	0	0	0	0	0	0	African Plant Database; Dobignard et Chatelain 2011 (volume 2)
Fagaceae	Quercus afares	Pomel	VU	0	1	0	0	0	1	0	0	0	0	0	0	0	0	0	0	Bouchibane et al. 2017; Quezel & santa 1962; Sakhraoui et al. 2020
Brassicaceae	Raffenaldia platycarpa	(Coss.) Stapf		1	0	0	0	0	0	0	0	0	0	0	0	0	0	0	0	Bouchet et al. 2018; eflora Maghreb; El Oualidi et al. 2012
Brassicaceae	Raffenaldia primuloides	Godr.		1	0	1	1	0	1	1	0	0	0	0	0	0	0	0	0	eflora Maghreb; El Oualidi et al. 2012
Ranunculaceae	Ranunculus atlanticus	Ball		1	0	1	0	0	0	0	0	0	0	0	0	0	0	0	0	African Plant Database; Dobignard et Chatelain 2013 (volume 5)
Ranunculaceae	Ranunculus aurasiacus	Pomel	LC	1	1	0	0	0	1	0	0	0	0	0	0	0	0	0	0	eflora Maghreb; El Oualidi et al. 2012
Ranunculaceae	Ranunculus calandrinioides	Oliv.		1	0	0	0	0	0	1	0	0	0	0	0	0	0	0	0	eflora Maghreb; El Oualidi et al. 2012
Ranunculaceae	Ranunculus dyris	(Maire) H. Lindb.	LC	1	0	0	0	0	0	1	0	0	0	0	0	0	0	0	0	eflora Maghreb; El Oualidi et al. 2012
Ranunculaceae	Ranunculus fibrosus	Pomel		1	0	0	1	0	0	0	0	0	0	0	0	0	0	0	0	African Plant Database; Dobignard et Chatelain 2013 (volume 5)
Ranunculaceae	Ranunculus mgounicus	Quézel		1	0	0	0	0	0	0	0	0	0	0	0	0	0	0	0	African Plant Database; Bouchet et al. 2018; eflora Maghreb; El Oualidi et al. 2012
Ranunculaceae	Ranunculus rectirostris	Coss. & Durieu		0	0	0	0	0	1	0	0	0	0	0	0	0	0	0	0	eflora Maghreb; El Oualidi et al. 2012
Ranunculaceae	Ranunculus spicatus subsp. maroccanus	(Coss.) Greuter & Burdet		1	0	0	0	0	0	0	1	0	0	0	0	0	0	0	0	eflora Maghreb; El Oualidi et al. 2012
Resedaceae	Reseda alba subsp. myriosperma	(Murb.) Maire		1	0	1	1	0	0	1	1	0	0	1	0	0	0	0	0	eflora Maghreb; El Oualidi et al. 2012
Resedaceae	Reseda alba subsp. tricuspis	(Coss.) Maire		1	0	0	1	0	0	0	0	0	0	0	0	0	0	0	0	Dobignard et Chatelain 2013 (volume 5); eflora Maghreb
Resedaceae	Reseda alphonsii	Müll. Arg.		0	0	0	0	0	1	1	0	0	0	0	0	0	0	0	0	eflora Maghreb; El Oualidi et al. 2012
Resedaceae	Reseda arabica subsp. moroccana	Abdallah & de Wit		1	0	0	0	0	0	1	0	0	0	1	0	0	0	0	0	Dobignard et Chatelain 2013 (volume 5); El Oualidi et al. 2012
Resedaceae	Reseda attenuata	(Ball) Ball		1	0	0	1	0	0	0	0	0	0	0	0	0	0	0	0	Dobignard et Chatelain 2013 (volume 5); eflora Maghreb; El Oualidi et al. 2012
Resedaceae	Reseda battandieri	Pit.	VU	0	0	0	1	0	0	0	1	0	0	1	0	0	0	0	0	African Plant Database; Dobignard et Chatelain 2013 (volume 5)
Resedaceae	Reseda diffusa	(Ball) Ball		1	0	0	0	0	0	0	1	0	0	0	1	0	0	0	0	African Plant Database; Dobignard et Chatelain 2013 (volume 5); eflora Maghreb; El Oualidi et al. 2012
Resedaceae	Reseda duriaeana	Müll. Arg.		0	0	0	0	1	1	0	0	1	0	0	0	0	0	0	0	El Oualidi et al. 2012; GBIF
Resedaceae	Reseda elata	Müll. Arg.		1	0	0	0	0	0	0	1	0	0	0	0	0	0	0	0	Dobignard et Chatelain 2013 (volume 5); eflora Maghreb; El Oualidi et al. 2012
Resedaceae	Reseda nainii	Maire		1	0	0	0	0	0	0	0	0	0	0	0	0	0	0	0	African Plant Database; Dobignard et Chatelain 2013 (volume 5); El Oualidi et al. 2012
Resedaceae	Reseda stenobotrys	Maire & Sam.		0	0	0	0	0	0	0	1	0	0	0	0	0	0	0	0	Dobignard et Chatelain 2013 (volume 5); El Oualidi et al. 2012
Resedaceae	Reseda tefedestica	(Maire) Abdallah & de Wit		0	0	0	0	0	0	0	0	0	0	0	0	0	0	1	0	African Plant Database; Dobignard et Chatelain 2013 (volume 5)
Fabaceae	Retama dasycarpa	Coss.		1	0	0	0	0	0	1	0	0	0	0	0	0	0	0	0	eflora Maghreb; El Oualidi et al. 2012
Fabaceae	Retama raetam subsp. bovei	(Spach) Talavera & Gibbs		1	1	1	1	0	1	1	0	0	0	0	0	0	0	0	0	African Plant Database; Dobignard et Chatelain 2012 (volume 4)
Rhamnaceae	Rhamnus lycioides subsp. atlantica	(Murb.) Jahand. & Maire		1	0	0	1	0	0	0	0	0	0	0	0	0	0	0	0	eflora Maghreb; El Oualidi et al. 2012
Rhamnaceae	Rhamnus serpyllacea	Greuter & Burdet		1	0	0	0	0	0	0	0	0	0	0	0	0	0	0	0	El Oualidi et al. 2012
Asteraceae	Rhanterium adpressum	Coss. & Durieu		0	0	0	0	0	1	1	0	0	0	0	1	0	1	0	0	African Plant Database; El Oualidi et al. 2012; North Africa Trees
Asteraceae	Rhaponticum berardioides	(Batt.) Hidalgo		1	0	1	0	0	0	0	0	0	0	0	0	0	0	0	0	eflora Maghreb; El Oualidi et al. 2012
Asteraceae	Rhaponticum cossonianum	(Ball) Greuter		0	0	0	0	0	0	0	1	0	0	0	0	0	0	0	0	eflora Maghreb; El Oualidi et al. 2012
Asteraceae	Rhaponticum longifolium subsp. ericeticola	(Font Quer) Greuter		0	0	1	0	0	0	0	0	0	0	0	0	0	0	0	0	eflora Maghreb; El Oualidi et al. 2012
Asteraceae	Rhetinolepis lonadioides	Cosson		0	0	0	0	0	0	1	0	0	0	0	1	0	1	0	0	African Plant Database; El Oualidi et al. 2012; Flore du Maroc
Asteraceae	Rhodanthemum atlanticum	(Ball) B. H. Wilcox, K. Bremer & Humphries		1	0	0	0	0	0	0	0	0	0	0	0	0	0	0	0	African Plant Database; El Oualidi et al. 2012; Flore du Maroc
Asteraceae	Rhodanthemum briquetii	(Maire) B. H. Wilcox, K. Bremer & Humphries		1	0	0	0	0	0	0	0	0	0	0	0	0	0	0	0	African Plant Database; El Oualidi et al. 2012; Flore du Maroc
Asteraceae	Rhodanthemum catananche	(Ball) B. H. Wilcox, K. Bremer & Humphries		1	0	0	0	0	0	1	0	0	0	0	0	0	0	0	0	African Plant Database; El Oualidi et al. 2012; Flore du Maroc
Asteraceae	Rhodanthemum depressum	(Ball) B. H. Wilcox, K. Bremer & Humphries		1	0	0	0	0	0	1	1	0	0	0	0	0	0	0	0	eflora Maghreb; El Oualidi et al. 2012; Flore du Maroc
Asteraceae	Rhodanthemum gayanum	(Coss. & Durieu) B. H. Wilcox, K. Bremer & Humphries		1	0	1	1	0	0	1	1	0	0	1	1	0	0	0	0	African Plan Database; El Oualidi et al. 2012; Flore du Maroc
Asteraceae	Rhodanthemum hosmariense	(Ball) B. H. Wilcox, K. Bremer & Humphries		0	0	1	0	0	0	0	0	0	0	0	0	0	0	0	0	eflora Maghreb; El Oualidi et al. 2012; Flore du Maroc
Asteraceae	Rhodanthemum ifniense	(Font Quer) Ibn Tattou		0	0	0	0	0	0	0	1	0	0	0	0	0	0	0	0	El Oualidi et al. 2012
Asteraceae	Rhodanthemum laouense	Vogt.		0	0	1	0	0	0	0	0	0	0	0	0	0	0	0	0	African Plant Database; El Oualidi et al. 2012; Flore du Maroc
Asteraceae	Rhodanthemum maresii	(Coss.) B. H. Wilcox, K. Bremer & Humphries		1	0	0	0	0	0	1	0	0	0	0	0	0	0	0	0	African Plant Database; El Oualidi et al. 2012; Flore du Maroc
Asteraceae	Rhodanthemum maroccanum	(Batt.) B.H.Wilcox, K.Bremer & Humphries		1	0	0	0	0	0	0	0	0	0	0	0	0	0	0	0	Dobignard et Chatelain 2011 (volume 2)
Asteraceae	Rhodanthemum mesatlanticum	(Emb. & Maire) B. H. Wilcox, K. Bremer & Humphries		1	0	0	0	0	0	1	0	0	0	0	0	0	0	0	0	African Plant Database; El Oualidi et al. 2012; Flore du Maroc
Asteraceae	Rhodanthemum pseudocatananche	(Maire) B. H. Wilcox, K. Bremer & Humphries		1	0	0	0	0	0	0	0	0	0	0	0	0	0	0	0	African Plant Database; El Oualidi et al. 2012; Flore du Maroc
Asteraceae	Rhodanthemum redieri	(Maire) B. H. Wilcox, K. Bremer & Humphries		1	0	0	0	0	0	0	0	0	0	0	0	0	0	0	0	African Plant Database; El Oualidi et al. 2012; Flore du Maroc
Poaceae	Roegneria canina subsp. sirouana	(Quézel) Dobignard		1	0	0	0	0	0	0	0	0	0	0	0	0	0	0	0	eflora Maghreb; El Oualidi et al. 2012
Poaceae	Roegneria festucoides	(Maire) Dobignard		1	0	0	0	0	0	1	0	0	0	0	0	0	0	0	0	Dobignard et Chatelain 2011 (volume 1); Rankou et al. 2015
Poaceae	Roegneria marginata	(H. Lindb.) Dobignard		1	0	1	1	0	0	0	0	0	0	0	0	0	0	0	0	Dobignard et Chatelain 2011 (volume 1); eflora Maghreb; El Oualidi et al. 2012
Iridaceae	Romulea antiatlantica	Maire		1	0	0	0	0	0	0	0	0	0	0	1	0	0	0	0	Dobignard et Chatelain 2011 (volume 1); eflora Maghreb; El Oualidi et al. 2012; Rankou et al. 2015
Iridaceae	Romulea battandieri	Bég.	DD	0	1	0	0	0	0	0	0	0	0	0	0	0	0	0	0	Dobignard et Chatelain 2011 (volume 1); El Oualidi et al. 2012; IUCN; Yahi et al. 2012
Iridaceae	Romulea bifrons	Pau	NT	0	0	0	1	0	0	0	0	0	0	0	0	0	0	0	0	Dobignard et Chatelain 2011 (volume 1); eflora Maghreb; El Oualidi et al. 2012
Iridaceae	Romulea engleri	Bég.	NT	0	0	1	1	0	0	0	0	0	0	0	0	0	0	0	0	Dobignard et Chatelain 2011 (volume 1); eflora Maghreb; El Oualidi et al. 2012; Rankou et al. 2015
Iridaceae	Romulea maroccana	Bég.	EN	1	0	1	0	0	0	0	0	0	0	0	0	0	0	0	0	Dobignard et Chatelain 2011 (volume 1); El Oualidi et al. 2012; Rankou et al. 2015
Iridaceae	Romulea numidica	Jord. & Fourr.	DD	0	1	0	1	0	0	0	0	0	0	0	0	0	0	0	0	eflora Maghreb; El Oualidi et al. 2012; Quezel & Santa 1962; Sakhraoui et al. 2020
Iridaceae	Romulea penzigii	Bég.	DD	0	1	0	0	0	0	0	0	0	0	0	0	0	0	0	0	Dobignard et Chatelain 2011 (volume 1); El Oualidi et al. 2012; IUCN; Yahi et al. 2012
Iridaceae	Romulea vaillanti	Quézel	DD	0	0	0	0	0	1	0	0	0	0	0	0	0	0	0	0	El Oualidi et al. 2012; IUCN; Yahi et al. 2012
Iridaceae	Romulea villaretii	Dobignard	CR	1	0	0	0	0	0	0	0	0	0	0	0	0	0	0	0	Dobignard et Chatelain 2011 (volume 1); El Oualidi et al. 2012; Rankou et al. 2015
Brassicaceae	Roripella atlantica	(Ball) Greuter & Burdet		1	0	0	0	0	0	0	0	0	0	0	0	0	0	0	0	eflora Maghreb; El Oualidi et al. 2012
Brassicaceae	Rorippa africana	(Braun-Blanq.) Maire	EN	1	0	0	1	0	0	0	0	0	0	0	0	0	0	0	0	eflora Maghreb; El Oualidi et al. 2012
Brassicaceae	Rorippa hayanica	Maire	VU	1	0	0	0	0	0	0	0	0	0	0	0	0	0	0	0	eflora Maghreb; El Oualidi et al. 2012
Rosaceae	Rosa mesatlantica	H. Lindb.		1	0	0	0	0	0	0	0	0	0	0	0	0	0	0	0	African Plan Database; El Oualidi et al. 2012
Poaceae	Rostraria balansae	(Coss. & Durieu) Holub		0	0	0	1	0	0	0	0	0	0	0	0	0	0	0	0	African Plan Database; El Oualidi et al. 2012; GBIF; Medjahdi 2010
Poaceae	Rostraria fuscescens	(Pomel) Holub		0	0	0	0	0	0	1	0	0	0	0	0	0	0	0	0	eflora Maghreb; El Oualidi et al. 2012
Poaceae	Rostraria salzmannii subsp. maroccana	(Domin) H. Schol		0	0	1	1	0	0	0	0	0	0	0	0	0	0	0	0	African Plan Database; Dobignard et Chatelain 2011 (volume 1); El Oualidi et al. 2012
Polygonaceae	Rumex algeriensis	Barratte & Murb.	EN	0	1	0	0	1	1	0	0	0	0	0	0	0	0	0	0	El Oualidi et al. 2012; IUCN; Yahi et al. 2012
Polygonaceae	Rumex aristidis	Coss.		0	1	0	0	0	0	0	0	0	0	0	0	0	0	0	0	Pottier-Alapetite 1979; Sakhraoui et al. 2020
Polygonaceae	Rumex atlanticus	Batt.		1	0	0	0	0	0	0	0	0	0	0	0	0	0	0	0	African Plan Database; El Oualidi et al. 2012
Polygonaceae	Rumex brachypodus	Rech. f.		0	0	1	0	0	0	0	0	0	0	0	0	0	0	0	0	African Plan Database; El Oualidi et al. 2012
Polygonaceae	Rumex cyprius subsp. conjungens	Sam.		0	0	0	0	0	0	1	0	0	0	0	0	0	1	0	0	African Plan Database; El Oualidi et al. 2012
Polygonaceae	Rumex cyprius subsp. vesceritensis	(Murb.) Sam.		0	0	0	0	0	0	1	0	0	0	0	0	0	0	0	0	African Plan Database; Dobignard et Chatelain 2013 (volume 5)
Polygonaceae	Rumex ginii	Jahand. & Maire	NT	1	0	0	0	0	0	0	0	0	0	0	0	0	0	0	0	African Plan Database; El Oualidi et al. 2012
Polygonaceae	Rumex papilio	Coss.		1	0	1	1	0	0	0	1	0	0	0	1	0	1	0	0	African Plan Database; Ben El Mostafa et al. 2001; El Oualidi et al. 2012
Polygonaceae	Rumex tunetanus	Barratte et Murb.	CR	0	1	0	0	0	0	0	0	0	0	0	0	0	0	0	0	eflora Maghreb; El Oualidi et al. 2012; Ghrabi-Gammar et al. 2017
Papaveraceae	Rupicapnos africana subsp. faurei	(Pugsley) Maire		0	0	0	1	0	0	0	0	0	0	0	0	0	0	0	0	eflora Maghreb; El Oualidi et al. 2012
Papaveraceae	Rupicapnos africana subsp. gaetula	(Maire) Maire		0	0	0	1	0	0	1	0	0	0	0	0	0	1	0	0	eflora Maghreb; El Oualidi et al. 2012
Papaveraceae	Rupicapnos africana subsp. mairei	(Pugsley) Maire		1	0	0	1	0	0	1	0	0	0	0	0	0	0	0	0	eflora Maghreb; El Oualidi et al. 2012
Papaveraceae	Rupicapnos africana subsp. pomeliana	Maire		0	0	1	0	0	0	0	0	0	0	0	0	0	0	0	0	African Plan Database; Ben El Mostafa et al. 2001; El Oualidi et al. 2012
Papaveraceae	Rupicapnos calcarata	Lidén		0	0	0	0	0	0	1	0	0	0	0	0	0	0	0	0	Dobignard et Chatelain 2013 (volume 5); GBIF
Papaveraceae	Rupicapnos longipes	(Coss. & Durieu) Pomel		0	0	0	0	0	1	1	0	0	0	0	0	0	0	0	0	African Plan Database; Dobignard et Chatelain 2013 (volume 5)
Papaveraceae	Rupicapnos muricaria	Pomel		0	0	0	0	0	0	0	0	0	0	0	0	0	1	0	0	African Plan Database
Papaveraceae	Rupicapnos numidica	(Coss. & Durieu) Pomel		0	1	0	0	0	0	0	0	0	0	0	0	0	0	0	0	eflora Maghreb; El Oualidi et al. 2012
Papaveraceae	Rupicapnos ochracea	Pomel		0	0	0	0	0	0	1	0	0	0	0	0	0	1	0	0	African Plan Database; Dobignard et Chatelain 2013 (volume 5)
Brassicaceae	Rytidocarpus moricandioides	Coss.		0	0	0	1	0	0	0	0	0	0	0	0	0	0	0	0	eflora Maghreb; El Oualidi et al. 2012
Lamiaceae	Saccocalyx satureioides	Coss. & Durieu		0	0	0	0	0	1	1	0	0	0	0	0	0	0	0	0	eflora Maghreb; El Oualidi et al. 2012
Caryophyllaceae	Sagina procumbens subsp. atlasica	Dobignard		1	0	0	0	0	0	0	0	0	0	0	0	0	0	0	0	eflora Maghreb; El Oualidi et al. 2012
Caryophyllaceae	Sagina saginoides subsp. parviflora	Litard. & Maire		1	0	0	0	0	0	0	0	0	0	0	0	0	0	0	0	African Plan Database; Dobignard et Chatelain 2011 (volume 3)
Amaranthaceae	Salicornia deserticola	A. Chev.		0	0	0	0	0	0	0	0	0	0	0	0	0	1	0	0	Dobignard et Chatelain 2011 (volume 2)
Amaranthaceae	Salsola algeriensis	Botsch.		0	0	0	0	0	0	1	0	0	0	0	0	0	0	0	0	African Plan Database; Dobignard et Chatelain 2011 (volume 2); El Oualidi et al. 2012
Amaranthaceae	Salsola chellalensis	Botsch.		0	0	0	0	0	0	1	0	0	0	0	0	0	0	0	0	African Plan Database; El Oualidi et al. 2012
Amaranthaceae	Salsola cruciata	L. Chevall. ex Batt.		0	0	0	0	0	0	1	0	0	0	0	0	0	0	0	0	Dobignard et Chatelain 2011 (volume 2); eflora Maghreb; El Oualidi et al. 2012
Amaranthaceae	Salsola gemmascens subsp. maroccana	Botsch.		0	0	0	1	0	0	1	0	0	0	0	0	0	0	0	0	African Plan Database; Dobignard et Chatelain 2011 (volume 2); El Oualidi et al. 2012; Flore du Maroc
Amaranthaceae	Salsola gypsacea	Botsch.		0	1	0	0	0	1	0	0	0	0	0	0	0	0	0	0	African Plan Database; Dobignard et Chatelain 2011 (volume 2); El Oualidi et al. 2012
Amaranthaceae	Salsola mairei	Botsch.		0	0	0	0	0	1	0	0	0	0	0	0	0	0	0	0	African Plan Database; El Oualidi et al. 2012
Amaranthaceae	Salsola praemontana	Botsch.		0	0	0	0	0	1	0	0	0	0	0	0	0	0	0	0	African Plan Database; Dobignard et Chatelain 2011 (volume 2); El Oualidi et al. 2012
Amaranthaceae	Salsola subglabra	Botsch.		0	0	0	0	0	1	0	0	0	0	0	0	0	0	0	0	African Plan Database; Dobignard et Chatelain 2011 (volume 2); El Oualidi et al. 2012
Amaranthaceae	Salsola verticillata	Schousb.		0	0	0	0	0	0	0	1	0	0	0	0	0	0	0	0	African Plan Database; Dobignard et Chatelain 2011 (volume 2)
Amaranthaceae	Salsola zygophylla	Batt.		0	0	0	1	0	0	1	0	0	0	0	0	0	0	0	0	African Plan Database; Dobignard et Chatelain 2011 (volume 2)
Lamiaceae	Salvia algeriensis	Desf.		0	0	1	1	0	0	0	0	0	0	0	0	0	0	0	0	eflora Maghreb; El Oualidi et al. 2012; Miara et al. 2017
Lamiaceae	Salvia balansae	de Noé		0	0	0	1	0	1	1	0	1	0	0	0	0	0	0	0	eflora Maghreb; El Oualidi et al. 2012
Lamiaceae	Salvia gattefossei	Emb.		1	0	0	0	0	0	1	0	0	0	0	0	0	0	0	0	eflora Maghreb; El Oualidi et al. 2012
Lamiaceae	Salvia interrupta	Schousb.		0	0	1	0	0	0	0	1	0	0	0	0	0	0	0	0	eflora Maghreb; El Oualidi et al. 2012
Lamiaceae	Salvia jaminiana	de Noé		0	0	0	0	0	1	1	0	0	0	0	0	0	0	0	0	Dobignard et Chatelain 2012 (volume 4); eflora Maghreb
Lamiaceae	Salvia lavandulifolia subsp. amethystea	(Emb. & Maire) Rosúa & Blanca		1	0	0	0	0	0	0	0	0	0	0	0	0	0	0	0	eflora Maghreb; El Oualidi et al. 2012
Lamiaceae	Salvia lavandulifolia subsp. maurorum	(Ball) Rosúa & Blanca		1	0	0	0	0	0	0	0	0	0	0	0	0	0	0	0	eflora Maghreb; El Oualidi et al. 2012
Lamiaceae	Salvia lavandulifolia subsp. mesatlantica	(Maire) Rosúa & Blanca		1	0	0	0	0	0	0	0	0	0	0	0	0	0	0	0	eflora Maghreb; El Oualidi et al. 2012
Lamiaceae	Salvia mouretii	Batt. & Pit.		0	0	0	1	0	0	0	0	0	0	0	0	0	0	0	0	eflora Maghreb; El Oualidi et al. 2012
Lamiaceae	Salvia phlomoides subsp. africana	(Maire) Greuter & Burdet		1	0	0	1	0	0	0	0	0	0	0	0	0	0	0	0	Dobignard et Chatelain 2012 (volume 4); eflora Maghreb
Lamiaceae	Salvia pseudojaminiana	Chevall.		0	0	0	0	0	0	0	0	0	0	0	0	0	1	0	0	African Plan Database; El Oualidi et al. 2012
Lamiaceae	Salvia spinosa subsp. maroccana	Dobignard		1	0	0	0	0	0	0	0	0	0	0	0	0	0	0	0	African Plan Database; Dobignard et Chatelain 2012 (volume 4)
Lamiaceae	Salvia taraxacifolia	Hook. f.	EN	1	0	0	0	0	0	0	0	0	0	0	0	0	0	0	0	African Plan Database; El Oualidi et al. 2012
Rosaceae	Sanguisorba minor subsp. vestita	(Pomel) Maire		1	0	0	0	0	0	0	0	0	0	0	0	0	0	0	0	eflora Maghreb; El Oualidi et al. 2012
Asteraceae	Santolina africana	Jord. & Fourr.		1	0	0	1	0	1	1	0	0	0	0	0	0	0	0	0	eflora Maghreb; El Oualidi et al. 2012; Flore du Maroc
Papaveraceae	Sarcocapnos crassifolia subsp. atlantis	(Emb. & Maire) Lidén		1	0	0	0	0	0	0	0	0	0	0	0	0	0	0	0	Dobignard et Chatelain 2013 (volume 5); eflora Maghreb; El Oualidi et al. 2012
Saxifragaceae	Saxifraga embergeri	Maire		0	0	0	1	0	0	0	0	0	0	0	0	0	0	0	0	eflora Maghreb; El Oualidi et al. 2012
Saxifragaceae	Saxifraga longifolia subsp. gausseni	Emb.		1	0	0	0	0	0	0	0	0	0	0	0	0	0	0	0	eflora Maghreb; El Oualidi et al. 2012
Saxifragaceae	Saxifraga luizetiana	Emb. & Maire		1	0	0	0	0	0	0	0	0	0	0	0	0	0	0	0	African Plan Database; El Oualidi et al. 2012
Saxifragaceae	Saxifraga maireana	Luizet		1	0	0	0	0	0	0	0	0	0	0	0	0	0	0	0	eflora Maghreb; El Oualidi et al. 2012
Saxifragaceae	Saxifraga maweana	Baker		0	0	1	1	0	0	0	0	0	0	0	0	0	0	0	0	African Plan Database; Dobignard et Chatelain 2013 (volume 5); El Oualidi et al. 2012
Saxifragaceae	Saxifraga numidica	Maire		0	1	0	0	0	0	0	0	0	0	0	0	0	0	0	0	Dobignard et Chatelain 2013 (volume 5); El Oualidi et al. 2012; Yahi et al. 2012
Saxifragaceae	Saxifraga rigoi subsp. maroccana	Luizet & Maire		0	0	1	0	0	0	0	0	0	0	0	0	0	0	0	0	eflora Maghreb; El Oualidi et al. 2012
Saxifragaceae	Saxifraga tricrenata	Pau & Font Quer		0	0	1	0	0	0	0	0	0	0	0	0	0	0	0	0	eflora Maghreb; El Oualidi et al. 2012
Saxifragaceae	Saxifraga werneri	Pau & Font Quer		0	0	1	0	0	0	0	0	0	0	0	0	0	0	0	0	eflora Maghreb; El Oualidi et al. 2012
Dipsacaceae	Scabiosa turolensis subsp. weyleri	(Pau) Romo		0	0	1	0	0	0	0	0	0	0	0	0	0	0	0	0	eflora Maghreb; El Oualidi et al. 2012
Poaceae	Schedonorus fontqueri	(St.-Yves) H.Scholz & Valdés		1	0	1	0	0	0	0	0	0	0	0	0	0	0	0	0	Bouchet et al. 2018; Rankou et al. 2015
Poaceae	Schedonorus mairei	(St.-Yves) Dobignard		1	0	0	1	0	0	0	0	0	0	0	0	0	0	0	0	African Plant Database; Ben El Mostafa et al. 2001; El Oualidi et al. 2012
Caryophyllaceae	Scleranthus perennis subsp. atlanticus	(Maire) Maire		1	0	0	0	0	0	0	0	0	0	0	0	0	0	0	0	eflora Maghreb; El Oualidi et al. 2012
Asteraceae	Scorzonera caespitosa	Pomel		1	0	1	1	0	1	1	1	0	1	0	1	0	0	0	0	Bouchet et al. 2018; eflora Maghreb; El Oualidi et al. 2012; Flore du Maroc
Asteraceae	Scorzoneroides atlantica	(Ball) Holub	LC	1	0	0	0	0	0	0	0	0	0	0	0	0	0	0	0	African Plan Database; Bouchet et al. 2018; El Oualidi et al. 2012; Flore du Maroc
Asteraceae	Scorzoneroides garnironii	(Emb. & Maire) Greuter & Talavera		1	0	0	0	0	0	0	1	0	0	0	0	0	0	0	0	African Plan Database; El Oualidi et al. 2012; Flore du Maroc
Asteraceae	Scorzoneroides muelleri subsp. reboudiana	(Pomel) Greuter		0	0	0	1	0	1	0	0	0	0	0	0	0	0	0	0	African Plan Database; eflora Maghreb; El Oualidi et al. 2012
Asteraceae	Scorzoneroides oraria	(Maire) Greuter & Talavera		0	0	0	0	0	0	0	1	0	0	0	0	0	0	0	0	Dobignard et Chatelain 2011 (volume 2); eflora Maghreb
Asteraceae	Scorzoneroides salzmannii	(Sch. Bip.) Greuter & Talavera		0	0	0	1	0	0	0	0	0	0	0	0	0	0	0	0	Dobignard et Chatelain 2011 (volume 2); eflora Maghreb
Scrophulariaceae	Scrophularia eriocalyx	Emb. & Maire	EN	1	0	1	1	0	0	0	0	0	0	0	0	0	0	0	0	eflora Maghreb; El Oualidi et al. 2012
Scrophulariaceae	Scrophularia fontqueri	Ortega Oliv. & Devesa		0	0	1	0	0	0	0	0	0	0	0	0	0	0	0	0	Dobignard et Chatelain 2013 (volume 5); eflora Maghreb
Scrophulariaceae	Scrophularia macrorrhyncha	(Humbert & al.) Ibn Tattou		1	0	0	0	0	0	0	0	0	0	0	0	0	0	0	0	eflora Maghreb; El Oualidi et al. 2012
Scrophulariaceae	Scrophularia tenuipes	Coss. & Dur.	NT	0	1	0	0	1	1	0	0	0	0	0	0	0	0	0	0	Bouchibane et al. 2017; El Oualidi et al. 2012; Hamel et al. 2012; IUCN; Pottier-Alapetite 1981; Sakhraoui et al. 2020
Lamiaceae	Scutellaria orientalis subsp. demnatensis	Coss. ex Batt.		1	0	0	0	0	0	0	0	0	0	0	0	0	0	0	0	eflora Maghreb; El Oualidi et al. 2012
Fabaceae	Securigera atlantica	Boiss. & Reut.		0	1	0	0	0	0	0	0	0	0	0	0	0	0	0	0	eflora Maghreb; Dobignard et Chatelain 2012 (volume 4)
Crassulaceae	Sedum dasyphyllum subsp. oblongifolium	(Ball) Maire		1	0	0	0	0	0	0	0	0	0	0	0	0	0	0	0	eflora Maghreb; El Oualidi et al. 2012
Crassulaceae	Sedum gattefossei	Batt. & Jahand.		0	0	0	1	0	0	0	0	0	0	1	0	0	0	0	0	eflora Maghreb; El Oualidi et al. 2012
Crassulaceae	Sedum jaccardianum	Maire & Wilczek		1	0	0	0	0	0	0	0	0	0	0	0	0	0	0	0	eflora Maghreb; El Oualidi et al. 2012
Crassulaceae	Sedum jahandiezi	Batt.		1	0	0	1	0	0	0	0	0	0	0	0	0	0	0	0	eflora Maghreb; El Oualidi et al. 2012
Crassulaceae	Sedum jordanianum	Dobignard		1	0	1	1	0	0	0	0	0	0	0	0	0	0	0	0	African Plan Database; Dobignard & Chatelain 2011 (volume 3)
Crassulaceae	Sedum maurum	Humbert & Maire		1	0	0	0	0	0	0	0	0	0	0	0	0	0	0	0	African Plan Database; El Oualidi et al. 2012
Crassulaceae	Sedum modestum	Ball		1	0	0	1	0	0	1	0	0	0	0	0	0	0	0	0	eflora Maghreb; El Oualidi et al. 2012
Crassulaceae	Sedum mucizonia subsp. abylaeum	(Font Quer & Maire) Springate		0	0	1	0	0	0	0	0	0	0	0	0	0	0	0	0	eflora Maghreb; El Oualidi et al. 2012
Crassulaceae	Sedum multiceps	Coss. & Durieu		0	1	0	0	0	0	0	0	0	0	0	0	0	0	0	0	Bouchibane et al. 2017; eflora Maghreb; El Oualidi et al. 2012
Crassulaceae	Sedum pubescens	Vahl.		0	1	0	1	1	0	0	0	0	0	0	0	0	0	0	0	African Plan Database; Bouchibane et al. 2017; Quezel & Santa 1962; Sakhraoui et al. 2020
Crassulaceae	Sedum tuberosum	Coss. & Letourn.		0	1	0	0	0	0	1	0	0	0	0	0	0	0	0	0	African Plan Database; Dobignard & Chatelain 2011 (volume 3)
Crassulaceae	Sedum versicolor	(Raym.-Hamet) Coss. ex Maire		1	0	0	0	0	0	0	1	0	0	0	0	0	0	0	0	African Plan Database; Bouchibane et al. 2017
Crassulaceae	Sedum wilczekianum	Font Quer		0	0	0	1	0	0	0	0	0	0	0	0	0	0	0	0	eflora Maghreb; El Oualidi et al. 2012
Selaginellaceae	Selaginella balansae	(A. Braun ex Kuhn) Hieron.	LC	1	0	1	1	0	0	0	1	0	0	0	0	0	0	0	0	eflora Maghreb; El Oualidi et al. 2012
Apiaceae	Selinopsis foetida	Coss. & Durieu ex Batt.		0	0	0	0	0	1	0	0	0	0	0	0	0	0	0	0	African Plan Database; Dobignard & Chatelain 2011 (volume 2)
Apiaceae	Selinopsis montana	Coss. & Durieu ex Batt.		1	1	0	0	0	0	0	0	0	0	0	0	0	0	0	0	African Plan Database; Dobignard & Chatelain 2011 (volume 2)
Crassulaceae	Sempervivum atlanticum	(Hook. f.) Ball		1	0	0	0	0	0	0	0	0	0	0	0	0	0	0	0	eflora Maghreb; El Oualidi et al. 2012
Asteraceae	Senecio chalureaui	Humbert		1	0	0	0	0	0	0	0	0	0	0	0	0	0	0	0	eflora Maghreb; El Oualidi et al. 2012
Asteraceae	Senecio eriopus subsp. hosmariensis	(Ball) Blanca		0	0	1	0	0	0	0	0	0	0	0	0	0	0	0	0	Dobignard & Chatelain 2011 (volume 2)
Asteraceae	Senecio hesperidum	Jahand., Maire & Weiller		1	0	0	0	0	0	0	1	0	0	0	0	0	0	0	0	eflora Maghreb; El Oualidi et al. 2012
Asteraceae	Senecio kerdousianus	Gómiz & Llamas		1	0	0	0	0	0	1	0	0	0	0	0	0	0	0	0	eflora Maghreb; El Oualidi et al. 2012
Asteraceae	Senecio perralderianus	Coss. & Durieu		0	1	1	0	0	0	0	0	0	0	0	0	0	0	0	0	Bouchibane et al. 2017; eflora Maghreb; El Oualidi et al. 2012
Asteraceae	Senecio squalidus subsp. araneosus	(Emb. & Maire) C. Alexander		0	0	1	1	0	0	0	0	0	0	0	0	0	0	0	0	eflora Maghreb; El Oualidi et al. 2012
Orchidaceae	Serapias lingua subsp. tunetana	B. Baumann & H. Baumann		0	1	0	0	1	0	0	0	0	0	0	0	0	0	0	0	African Plan Database; Dobignard & Chatelain 2011 (volume 1); El Oualidi et al. 2012
Orchidaceae	Serapias lorenziana	H. Baumann & Künkele		1	0	0	0	0	0	0	0	0	0	0	0	0	0	0	0	Dobignard & Chatelain 2011 (volume 1)
Orchidaceae	Serapias stenopetala	Maire & Stephenson	CR	0	1	0	1	1	0	0	0	0	0	0	0	0	0	0	0	Dobignard & Chatelain 2011 (volume 1); El Oualidi et al. 2012; IUCN; Le Flo'h et al. 2020; Yahi et al. 2012
Apiaceae	Seseli atlanticum	Boiss.		0	0	0	0	0	1	1	0	0	0	0	0	0	0	0	0	Dobignard & Chatelain 2011 (volume 2); eflora Maghreb
Apiaceae	Seseli libanotis subsp. atlanticum	Maire		1	0	1	0	0	0	0	0	0	0	0	0	0	0	0	0	African Plant Database, Dobignard et Chatelain 2011 (volume 2); Flore du Maroc
Lamiaceae	Sideritis arborescens subsp. antiatlantica	(Maire) Romo		1	0	0	0	0	0	0	0	0	0	0	0	0	0	0	0	African Plan Database; El Oualidi et al. 2012
Lamiaceae	Sideritis arborescens subsp. maireana	(Font Quer) Socorro & Arreb.		0	0	1	1	0	0	0	0	0	0	0	0	0	0	0	0	eflora Maghreb; El Oualidi et al. 2012
Lamiaceae	Sideritis briquetiana	Font Quer		0	0	0	1	0	0	0	0	1	0	0	0	0	0	0	0	eflora Maghreb; El Oualidi et al. 2012; North Africa Trees
Lamiaceae	Sideritis cossoniana	Ball		1	0	0	0	0	0	1	1	0	0	0	0	0	0	0	0	eflora Maghreb; El Oualidi et al. 2012
Lamiaceae	Sideritis guyoniana	Boiss._&_Reut		0	1	0	1	0	0	0	0	0	0	0	0	0	0	0	0	eflora Maghreb; El Oualidi et al. 2012; Miara et al 2017
Lamiaceae	Sideritis ibrahmii	Obón & D. Rivera		1	0	0	0	0	0	0	0	0	0	0	0	0	0	0	0	eflora Maghreb; El Oualidi et al. 2012
Lamiaceae	Sideritis imbricata	H. Lindb.		0	0	0	0	0	0	0	1	0	0	0	0	0	0	0	0	eflora Maghreb; El Oualidi et al. 2012
Lamiaceae	Sideritis incana subsp. altiatlantica	(Font Quer) Fennane		1	0	0	0	0	0	0	0	0	0	0	0	0	0	0	0	African Plan Database; El Oualidi et al. 2012
Lamiaceae	Sideritis incana subsp. matris-filiae	(Emb. & Maire) Fennane		1	0	0	0	0	0	0	0	0	0	0	0	0	0	0	0	eflora Maghreb; El Oualidi et al. 2012
Lamiaceae	Sideritis incana subsp. tunetana	Murb.		0	0	0	0	0	0	1	0	0	0	0	0	0	0	0	0	Neffati et al. 1999
Lamiaceae	Sideritis jahandiezii	Font Quer		1	0	0	1	0	0	0	0	0	0	0	0	0	0	0	0	eflora Maghreb; El Oualidi et al. 2012
Lamiaceae	Sideritis maura	de Noé		1	0	0	0	0	0	0	0	0	0	0	0	0	0	0	0	eflora Maghreb; El Oualidi et al. 2012
Lamiaceae	Sideritis ochroleuca	Willk		1	0	0	0	0	0	1	0	0	1	0	0	0	0	0	0	eflora Maghreb; El Oualidi et al. 2012
Lamiaceae	Sideritis subatlantica	Doum. ex Batt.		0	0	0	1	0	0	0	0	0	0	0	0	0	0	0	0	eflora Maghreb; El Oualidi et al. 2012
Lamiaceae	Sideritis villosa	Coss. & Balansa		1	0	0	1	0	0	0	1	0	0	0	0	0	0	0	0	eflora Maghreb; El Oualidi et al. 2012
Lamiaceae	Sideritis zaiana	Sauvage		0	0	0	1	0	0	0	0	0	0	0	0	0	0	0	0	African Plan Database; El Oualidi et al. 2012
Caryophyllaceae	Silene abietum	Font Quer & Maire		0	0	1	0	0	0	0	0	0	0	0	0	0	0	0	0	eflora Maghreb; El Oualidi et al. 2012
Caryophyllaceae	Silene argillosa	Munby		0	0	0	1	0	0	0	0	0	0	0	0	0	0	0	0	eflora Maghreb; El Oualidi et al. 2012
Caryophyllaceae	Silene aristidis	Pomel	VU	0	1	0	0	0	0	0	0	0	0	0	0	0	0	0	0	eflora Maghreb; El Oualidi et al. 2012
Caryophyllaceae	Silene atlantica	Coss. & Durieu		0	1	0	1	0	1	0	0	1	0	0	0	0	0	0	0	eflora Maghreb; El Oualidi et al. 2012
Caryophyllaceae	Silene auriculifolia	Pomel	CR	0	0	1	1	0	0	0	0	0	0	0	0	0	0	0	0	African Plan Database; Yahi et al. 2012
Caryophyllaceae	Silene ayachica	Humbert		1	0	0	0	0	0	0	0	0	0	0	0	0	0	0	0	eflora Maghreb; El Oualidi et al. 2012
Caryophyllaceae	Silene barbarea	Humbert & Maire		1	0	0	0	0	0	0	0	0	0	0	0	0	0	0	0	eflora Maghreb; El Oualidi et al. 2012
Caryophyllaceae	Silene barrattei	Murb.		0	0	0	0	1	1	0	0	0	0	0	0	0	0	0	0	African Plan Database; El Oualidi et al. 2012
Caryophyllaceae	Silene choulettii	Coss.		0	1	0	0	0	1	0	0	0	0	0	0	0	0	0	0	Bouchibane et al. 2017; eflora Maghreb; El Oualidi et al. 2012
Caryophyllaceae	Silene cinerea	Desf.		1	1	0	1	0	1	0	0	0	0	0	0	0	0	0	0	eflora Maghreb; El Oualidi et al. 2012
Caryophyllaceae	Silene cirtensis	Pomel		0	1	0	0	0	1	0	0	0	0	0	0	0	0	0	0	African Plan Database; El Oualidi et al. 2012; Yahi et al. 2012
Caryophyllaceae	Silene claryi	Batt		0	0	0	0	0	0	1	0	0	0	0	0	0	0	0	0	eflora Maghreb; El Oualidi et al. 2012
Caryophyllaceae	Silene colorata subsp. amphorina	(Pomel) Batt.		0	1	0	0	0	0	0	0	0	0	0	0	0	0	0	0	El Oualidi et al. 2012
Caryophyllaceae	Silene colorata subsp. benoistii	(Maire) Sauvage		1	0	1	1	0	0	0	0	0	0	0	0	0	0	0	0	African Plan Database; Dobignard et Chatelain 2011 (volume 3)
Caryophyllaceae	Silene corrugata	Ball		1	0	0	1	0	0	0	1	0	0	0	0	0	0	0	0	eflora Maghreb; El Oualidi et al. 2012
Caryophyllaceae	Silene cuatrecasasii	Pau & Font Quer		0	0	1	1	0	0	0	0	0	0	0	0	0	0	0	0	African Plan Database; El Oualidi et al. 2012
Caryophyllaceae	Silene dissecta	Litard. & Maire		1	0	0	0	0	0	0	0	0	0	0	0	0	0	0	0	eflora Maghreb; El Oualidi et al. 2012
Caryophyllaceae	Silene dyris	Maire		1	0	0	0	0	0	0	0	0	0	0	0	0	0	0	0	eflora Maghreb; El Oualidi et al. 2012
Caryophyllaceae	Silene filipetala	Litard. & Maire		1	0	0	0	0	0	1	0	0	0	0	0	0	0	0	0	eflora Maghreb; El Oualidi et al. 2012
Caryophyllaceae	Silene ghiarensis	Batt		0	1	0	1	1	1	0	0	0	0	0	0	0	0	0	0	eflora Maghreb; El Oualidi et al. 2012
Caryophyllaceae	Silene glaberrima	Faure & Maire		0	0	0	1	0	0	0	0	0	0	0	0	0	0	0	0	El Oualidi et al. 2012
Caryophyllaceae	Silene glabrescens	Coss.		0	0	0	1	0	0	1	1	0	0	1	0	0	0	0	0	eflora Maghreb; El Oualidi et al. 2012
Caryophyllaceae	Silene guinetii	Quézel		1	0	0	0	0	0	0	0	0	0	0	0	0	0	0	0	eflora Maghreb; El Oualidi et al. 2012
Caryophyllaceae	Silene heterodonta	F.N. Williams		1	0	0	0	0	0	0	0	0	0	0	0	0	0	0	0	eflora Maghreb; El Oualidi et al. 2012
Caryophyllaceae	Silene ibosii	Emb. & Maire		0	0	1	1	0	0	0	0	0	0	0	0	0	0	0	0	African Plan Database; El Oualidi et al. 2012
Caryophyllaceae	Silene imbricata	Desf.		0	1	1	1	0	1	1	0	0	0	0	0	0	0	1	0	eflora Maghreb; El Oualidi et al. 2012
Caryophyllaceae	Silene kremeri	Soy.-Will. & Godr.		0	1	0	0	0	1	0	0	0	0	0	0	0	0	0	0	eflora Maghreb; El Oualidi et al. 2012
Caryophyllaceae	Silene lagrangei	(Coss.) Greuter & Burdet		0	0	1	0	0	0	0	0	0	0	0	0	0	0	0	0	eflora Maghreb; El Oualidi et al. 2012
Caryophyllaceae	Silene martyi	Emb. & Maire		0	0	1	1	0	0	0	0	0	0	0	0	0	0	0	0	eflora Maghreb; El Oualidi et al. 2012
Caryophyllaceae	Silene maurorum	Batt. & Pit.		1	0	0	1	0	0	0	0	0	0	0	0	0	0	0	0	eflora Maghreb; El Oualidi et al. 2012
Caryophyllaceae	Silene mekinensis	Coss.		1	0	0	1	0	0	0	0	0	0	0	0	0	0	0	0	eflora Maghreb; El Oualidi et al. 2012
Caryophyllaceae	Silene mentagensis	Coss.		1	0	0	1	0	0	0	1	0	0	0	0	0	0	0	0	eflora Maghreb; El Oualidi et al. 2012
Caryophyllaceae	Silene mesatlantica	Maire		1	0	1	0	0	0	1	0	0	0	0	0	0	0	0	0	eflora Maghreb; El Oualidi et al. 2012
Caryophyllaceae	Silene patula	Desf.		1	1	1	1	1	1	1	0	0	0	0	0	0	0	0	0	African Plan Database; Dobignard et Chatelain 2011 (volume 3); eflora Maghreb; El Oualidi et al. 2012
Caryophyllaceae	Silene pomelii	Batt.		1	1	1	1	0	1	0	0	0	0	0	0	0	0	0	0	eflora Maghreb; El Oualidi et al. 2012
Caryophyllaceae	Silene portensis subsp. maura	Emb. & Maire		0	0	0	1	0	0	0	0	0	0	0	0	0	0	0	0	eflora Maghreb; El Oualidi et al. 2012
Caryophyllaceae	Silene pseudoatocion	Desf.		1	1	0	1	0	1	1	0	1	0	0	0	0	0	0	0	Dobignard et Chatelain 2011 (volume 3); eflora Maghreb
Caryophyllaceae	Silene pseudovestita	Batt.		0	0	0	1	0	0	0	0	0	0	0	0	0	0	0	0	eflora Maghreb; El Oualidi et al. 2012
Caryophyllaceae	Silene reticulata	Desf.		0	1	0	1	0	0	0	0	1	0	0	0	0	1	0	0	African Plan Database; GBIF; Yahi et al. 2012
Caryophyllaceae	Silene reverchonii	Batt.		0	1	0	0	0	0	0	0	0	0	0	0	0	0	0	0	eflora Maghreb; El Oualidi et al. 2012; Yahi et al. 2012
Caryophyllaceae	Silene rhiphaena	Pau & Font Quer		0	0	0	1	0	0	0	0	0	0	0	0	0	0	0	0	eflora Maghreb; El Oualidi et al. 2012
Caryophyllaceae	Silene rosulata subps. reesana	(Maire) Jeanm.		0	0	1	1	0	1	1	1	0	0	0	0	0	0	0	0	African Plan Database; Dobignard et Chatelain 2011 (volume 3); Quezel & Santa 1962; Sakhraoui et al. 2020
Caryophyllaceae	Silene rosulata subps. rosulata	Soy.-Will. & Godr.		0	1	0	1	0	0	1	0	0	0	0	0	0	0	0	0	African Plan Database; Dobignard et Chatelain 2011 (volume 3); Quezel & Santa 1962; Sakhraoui et al. 2020
Caryophyllaceae	Silene rouyana	Batt.		1	0	0	0	0	0	1	0	0	0	0	0	0	0	0	0	eflora Maghreb; El Oualidi et al. 2012
Caryophyllaceae	Silene scabrida	S.W. & Gr.		0	1	0	1	0	1	1	0	0	0	0	0	0	0	0	0	eflora Maghreb; Pottier-Alapetite 1979; Quezel & Santa 1962; Sakhraoui et al. 2020
Caryophyllaceae	Silene secundiflora subsp. macrotheca	(Braun-Blanq. & Maire) Greuter & Burdet		1	0	0	1	0	0	0	1	0	0	0	0	0	0	0	0	eflora Maghreb; El Oualidi et al. 2012
Caryophyllaceae	Silene sessionis	Batt.	EN	0	1	0	0	0	0	0	0	0	0	0	0	0	0	0	0	El Oualidi et al. 2012; IUCN; Yahi et al. 2012
Caryophyllaceae	Silene tunetana	Murb.		0	1	0	0	1	0	0	0	0	0	0	0	0	0	0	0	eflora Maghreb; Dobignard et Chatelain 2011 (volume 3)
Caryophyllaceae	Silene vidaliana	Pau & Font Quer		0	0	1	1	0	0	0	0	0	0	0	0	0	0	0	0	eflora Maghreb; El Oualidi et al. 2012
Caryophyllaceae	Silene virescens	Coss.		1	1	0	1	0	0	0	1	0	0	0	0	0	0	0	0	Bouchet et al. 2018; eflora Maghreb; El Oualidi et al. 2012
Caryophyllaceae	Silene vivianii subsp. getula	(Pomel) Greuter & Burdet		1	0	0	1	0	0	1	1	0	0	1	0	0	0	0	0	Dobignard et Chatelain 2011 (volume 3); eflora Maghreb
Caryophyllaceae	Silene volubilitana	Braun-Blanq. & Maire		1	0	1	1	0	0	0	1	0	0	0	0	0	0	0	0	eflora Maghreb; El Oualidi et al. 2012
Brassicaceae	Sinapis pubescens subsp. aristidis	(Pomel) Maire & Weiller		0	1	0	0	0	0	0	0	0	0	0	0	0	0	0	0	El Oualidi et al. 2012; GBIF
Brassicaceae	Sinapis pubescens subsp. indurata	(Coss.) Batt.		0	1	0	0	0	1	0	0	0	0	0	0	0	0	0	0	eflora Maghreb; El Oualidi et al. 2012
Brassicaceae	Sisymbrella aspera subsp. munbyana	(Boiss. & Reut.) Greuter & Burdet		1	0	0	0	0	0	0	0	0	0	0	0	0	0	0	0	eflora Maghreb; El Oualidi et al. 2012
Brassicaceae	Sisymbrium maurum	Maire		1	0	0	0	0	0	0	0	0	0	0	0	0	0	0	0	eflora Maghreb; El Oualidi et al. 2012
Dipsacaceae	Sixalix cartenniana	(Pons & Quézel) Greuter & Burdet		0	0	0	1	0	0	0	0	0	0	0	0	0	0	0	0	eflora Maghreb; El Oualidi et al. 2012
Dipsacaceae	Sixalix daucoides	(Desf.) Raf.		0	1	0	1	0	0	0	0	0	0	0	0	0	0	0	0	eflora Maghreb; El Oualidi et al. 2012
Dipsacaceae	Sixalix farinosa	(Coss.) Greuter & Burdet		0	1	0	0	1	0	0	0	0	0	0	0	0	0	0	0	African Plant Database; eflora Maghreb; El Oualidi et al. 2012; Le Floch et al. 2010; Neffati et al. 1999
Dipsacaceae	Sixalix parielii	(Maire) Greuter & Burdet		1	0	0	0	0	0	0	0	0	0	0	0	0	0	0	0	eflora Maghreb; El Oualidi et al. 2012
Dipsacaceae	Sixalix thysdrusiana	(Le Houér.) Greuter & Burdet		0	0	0	0	0	0	0	0	1	0	0	0	0	0	0	0	Dobignard et Chatelain 2011 (volume 3); El Oualidi et al. 2012; GBIF
Campanulaceae	Solenopsis bicolor	(Batt.) Greuter & Burdet	NT	0	1	0	0	1	1	0	0	0	0	0	0	0	0	0	0	IUCN; Le Floch et al. 2010; Quezel & Santa 1963; Sakhraoui et al. 2020; Yahi et al. 2012
Asteraceae	Sonchus briquetianus	Gand.		0	0	0	1	0	0	0	0	0	0	0	0	0	0	0	0	El Oualidi et al. 2012; Flore du Maroc
Asteraceae	Sonchus fragilis	Ball		0	0	1	0	0	0	0	0	0	0	0	0	0	0	0	0	African Plan Database; El Oualidi et al. 2012; Flore du Maroc
Asteraceae	Sonchus maculigerus	H. Lindb.		1	0	0	0	0	0	0	0	0	0	0	0	0	0	0	0	African Plan Database; El Oualidi et al. 2012
Asteraceae	Sonchus masguindalii	Pau & Font Quer		0	0	0	1	0	0	0	0	0	0	0	0	0	0	0	0	African Plan Database; El Oualidi et al. 2012; Flore du Maroc
Asteraceae	Sonchus mauritanicus	Boiss. & Reut.	NT	0	1	0	1	0	0	0	0	0	0	0	0	0	0	0	0	African Plan Database; El Oualidi et al. 2012; Flore du Maroc
Poaceae	Sorghum annuum	(Trab.) Maire		0	1	0	0	0	0	0	0	0	0	0	0	0	0	0	0	eflora Maghreb; El Oualidi et al. 2012
Caryophyllaceae	Spergularia doumerguei	P. Monnier		0	0	0	1	0	0	0	0	0	0	0	0	0	0	0	0	eflora Maghreb; El Oualidi et al. 2012
Caryophyllaceae	Spergularia embergeri	P. Monnier	VU	0	0	0	1	0	0	0	0	0	0	0	0	0	0	0	0	eflora Maghreb; El Oualidi et al. 2012
Caryophyllaceae	Spergularia media subsp. occidentalis	(P. Monnier) Lambinon & Dobignard		0	0	0	1	0	0	0	0	0	0	0	0	0	0	0	0	eflora Maghreb; El Oualidi et al. 2012
Caryophyllaceae	Spergularia media subsp. sauvagei	(P. Monnier) Lambinon & Dobignard		0	0	0	1	0	0	1	0	0	0	0	0	0	1	0	0	Dobignard et Chatelain 2011 (volume 3); eflora Maghreb
Caryophyllaceae	Spergularia media subsp. tunetana	(Maire) Lambinon & Dobignard		0	1	0	0	1	0	0	0	0	0	0	0	0	1	0	0	Dobignard et Chatelain 2011 (volume 3); eflora Maghreb
Caryophyllaceae	Spergularia microsperma subsp. fontenellei	(Maire) Greuter & Burdet		0	0	0	0	0	0	0	0	0	0	0	0	1	0	1	0	eflora Maghreb; El Oualidi et al. 2012
Caryophyllaceae	Spergularia pitardiana	Pit.		1	0	0	1	0	0	0	0	0	0	0	0	0	0	0	0	eflora Maghreb; El Oualidi et al. 2012
Caryophyllaceae	Spergularia pycnorrhiza	Foucaud ex Batt.		0	0	0	1	0	0	0	0	0	0	0	0	0	0	0	0	El Oualidi et al. 2012; Yahi et al. 2012
Caryophyllaceae	Spergularia tenuifolia	Pomel		0	0	0	1	0	0	0	0	0	0	0	0	0	0	0	0	El Oualidi et al. 2012; Yahi et al. 2012
Poaceae	Sporobolus lanuginellus	Maire		0	0	0	0	0	0	0	1	0	0	0	0	0	0	0	0	Dobignard et Chatelain 2011 (volume 1); El Oualidi et al. 2012; Rankou et al. 2015
Lamiaceae	Stachys durandiana	Coss.		0	0	1	1	0	0	0	0	0	0	0	0	0	0	0	0	eflora Maghreb; El Oualidi et al. 2012
Lamiaceae	Stachys duriaei	de Noé		0	1	0	1	0	0	0	0	0	0	0	0	0	0	0	0	Dobignard et Chatelain 2012 (volume 4); eflora Maghreb
Lamiaceae	Stachys fontqueri	Pau		0	0	1	1	0	0	0	0	0	0	0	0	0	0	0	0	eflora Maghreb; El Oualidi et al. 2012
Lamiaceae	Stachys guyoniana	Batt.		0	0	0	0	0	0	1	0	0	0	0	0	0	0	0	0	eflora Maghreb; El Oualidi et al. 2012
Lamiaceae	Stachys mialhesii	de Noé		0	1	0	0	0	0	0	0	0	0	0	0	0	0	0	0	African Plan Database; eflora Maghreb; El Oualidi et al. 2012
Lamiaceae	Stachys mouretii	Batt. & Pit.		1	0	0	0	0	0	0	0	0	0	0	0	0	0	0	0	eflora Maghreb; El Oualidi et al. 2012
Lamiaceae	Stachys saxicola	Coss.		1	0	0	1	0	0	1	0	0	0	0	0	0	0	0	0	eflora Maghreb; El Oualidi et al. 2012
Poaceae	Stipa apertifolia subsp. longiglumis	(H. Scholz) Vásquez & Devesa		0	1	0	0	0	1	0	0	0	0	0	0	0	0	0	0	Dobignard et Chatelain 2011 (volume 1); eflora Maghreb; El Oualidi et al. 2012
Poaceae	Stipa atlantica	Smirn.		0	1	0	0	0	1	0	0	0	0	0	0	0	0	0	0	eflora Maghreb; El Oualidi et al. 2012
Poaceae	Stipa balansae	H. Scholz		1	0	0	1	0	1	1	0	0	0	0	0	0	0	0	0	eflora Maghreb; El Oualidi et al. 2012
Poaceae	Stipa hoggarensis	Chrtek & Martinovsky		0	0	0	0	0	0	0	0	0	0	0	0	0	0	1	0	Dobignard et Chatelain 2011 (volume 1); El Oualidi et al. 2012
Poaceae	Stipa maroccana	H. Scholz		0	0	0	1	0	0	1	0	0	0	0	0	0	0	0	0	eflora Maghreb; El Oualidi et al. 2012
Poaceae	Stipa meridionalis	F.M.Vázquez & Devesa		1	0	0	1	0	0	0	0	0	1	0	0	0	0	0	0	Dobignard et Chatelain 2011 (volume 1); eflora Maghreb; El Oualidi et al. 2012; Rankou et al. 2015
Poaceae	Stipa nitens	Ball		1	0	0	0	0	0	1	0	0	0	0	0	0	0	0	0	Bouchet et al. 2018; Dobignard et Chatelain 2011 (volume 1); eflora Maghreb; El Oualidi et al. 2012
Poaceae	Stipagrostis plumosa subsp. oranensis	(Henrard) Dobignard		0	0	0	1	0	0	0	0	1	0	0	0	0	0	0	0	eflora Maghreb; El Oualidi et al. 2012
Poaceae	Stipagrostis pungens subsp. transiens	(Maire) H. Scholz		0	0	0	0	0	0	0	0	0	0	0	0	0	0	1	0	eflora Maghreb; El Oualidi et al. 2012
Apiaceae	Stoibrax hanotei	(Braun-Blanq. & Maire) B. L. Burtt		0	0	0	0	0	0	0	1	0	0	0	0	0	0	0	0	El Oualidi et al. 2012; Flore du Maroc
Apiaceae	Stoibrax involucratum	(Maire) B.L. Burtt		1	0	0	1	0	0	0	1	0	0	1	1	0	0	0	0	Dobignard et Chatelain 2011 (volume 2)
Apiaceae	Stoibrax pomelianum	(Maire) B.L. Burtt		1	0	0	1	0	0	0	0	0	0	0	0	0	0	0	0	African Plan Database; Dobignard et Chatelain 2011 (volume 2)
Asteraceae	Taraxacum atlanticola	H. Lindb.		1	0	0	1	0	0	1	0	0	0	0	0	0	0	0	0	African Plan Database; Dobignard et Chatelain 2011 (volume 2); Flore du Maroc
Asteraceae	Taraxacum atlanticum	Pomel		1	0	0	0	0	0	1	0	0	0	0	0	0	0	0	0	African Plan Database; El Oualidi et al. 2012; Flore du Maroc
Asteraceae	Taraxacum atlantis-majoris	H. Lindb.		1	0	0	0	0	0	0	0	0	0	0	0	0	0	0	0	El Oualidi et al. 2012; Flore du Maroc
Asteraceae	Taraxacum getulum	Pomel		1	0	0	1	0	0	1	1	0	0	0	0	0	0	0	0	El Oualidi et al. 2012; Flore du Maroc
Asteraceae	Taraxacum humbertii	Maire		1	0	0	0	0	0	0	0	0	0	0	0	0	0	0	0	El Oualidi et al. 2012; Flore du Maroc
Asteraceae	Taraxacum inaequilobum	Pomel		0	1	0	1	0	0	0	0	0	0	0	0	0	0	0	0	El Oualidi et al. 2012; Flore du Maroc
Asteraceae	Taraxacum maroccanum	H. Lindb.		1	0	1	1	0	0	1	0	0	0	0	0	0	0	0	0	El Oualidi et al. 2012; Flore du Maroc
Asteraceae	Taraxacum messanense	H. Lindb.		1	0	0	0	0	0	0	0	0	0	0	0	0	0	0	0	El Oualidi et al. 2012
Asteraceae	Taraxacum pachypodum	H. Lindb.		1	0	0	0	0	0	0	0	0	0	0	0	0	0	0	0	Dobignard et Chatelain 2011 (volume 2); Flore du Maroc
Asteraceae	Taraxacum pycnodes	H. Lindb.		1	0	0	0	0	0	0	0	0	0	0	0	0	0	0	0	Dobignard et Chatelain 2011 (volume 2); El Oualidi et al. 2012; Flore du Maroc
Asteraceae	Taraxacum ribii	D. P. Petit		1	0	0	0	0	0	0	0	0	0	0	0	0	0	0	0	Dobignard et Chatelain 2011 (volume 2); El Oualidi et al. 2012; Flore du Maroc
Fabaceae	Teline osmarensis	(Coss.) Gibbs & Dingwall		0	0	1	0	0	0	0	0	0	0	0	0	0	0	0	0	eflora Maghreb; El Oualidi et al. 2012
Zygophyllaceae	Tetraena cornuta	(Coss.) Beier & Thulin		0	0	0	0	0	1	1	0	0	1	0	1	1	1	0	0	African Plan Database; El Oualidi et al. 2012; North Africa Trees
Lamiaceae	Teucrium afrum subsp. rhiphaeum	(Font Quer & Pau) Castrov. & Bayon		1	0	1	1	0	0	0	0	0	0	0	0	0	0	0	0	Dobignard et Chatelain 2012 (volume 4); eflora Maghreb
Lamiaceae	Teucrium afrum subsp. rubriflorum	(Font Quer & Pau) Castrov. & Bayon		1	0	1	1	0	0	0	0	0	0	0	0	0	0	0	0	Dobignard et Chatelain 2012 (volume 4); eflora Maghreb
Lamiaceae	Teucrium albidum	Munby		0	0	0	1	0	0	0	0	0	0	0	0	0	0	0	0	eflora Maghreb; El Oualidi et al. 2012
Lamiaceae	Teucrium alopecurus	de Noé		0	0	0	0	0	0	0	0	1	0	0	0	0	1	0	0	eflora Maghreb; El Oualidi et al. 2012
Lamiaceae	Teucrium antiatlanticum	(Maire) Sauvage & Vindt		1	0	0	0	0	0	1	0	0	0	0	0	0	0	0	0	eflora Maghreb; El Oualidi et al. 2012
Lamiaceae	Teucrium atratum	Pomel		0	1	0	0	0	0	0	0	0	0	0	0	0	0	0	0	eflora Maghreb; El Oualidi et al. 2012
Lamiaceae	Teucrium aureiforme	Pomel		0	0	0	1	0	0	0	0	0	0	0	0	0	0	0	0	African Plan Database; El Oualidi et al. 2012
Lamiaceae	Teucrium barbarum	Jahand. & Maire		1	0	0	1	0	0	0	0	0	0	0	0	0	0	0	0	eflora Maghreb; El Oualidi et al. 2012
Lamiaceae	Teucrium bullatum	Coss. & Balansa		1	0	0	0	0	0	0	0	0	0	0	0	0	0	0	0	El Oualidi et al. 2012; Navarro & El Oualidi 1997
Lamiaceae	Teucrium chamaedrys subsp. gracile	(Batt.) Rech. f.		1	0	0	1	0	0	0	0	0	0	0	0	0	0	0	0	eflora Maghreb; El Oualidi et al. 2012
Lamiaceae	Teucrium chlorostachyum	Pau & Font Quer		0	0	0	1	0	0	0	0	0	0	0	0	0	0	0	0	El Oualidi et al. 2012
Lamiaceae	Teucrium cincinnatum	Maire		1	0	0	0	0	0	1	0	0	0	0	0	0	0	0	0	eflora Maghreb; El Oualidi et al. 2012
Lamiaceae	Teucrium corymbiferum	Desf.		0	0	1	1	0	1	0	0	0	0	0	0	0	0	0	0	eflora Maghreb; El Oualidi et al. 2012
Lamiaceae	Teucrium dealianum	Emb. & Maire		1	0	0	0	0	0	0	0	0	0	0	0	0	0	0	0	El Oualidi et al. 2012; Navarro & El Oualidi 1997
Lamiaceae	Teucrium decipiens	Coss. & Balansa		1	0	0	1	0	0	0	1	0	0	0	0	0	0	0	0	eflora Maghreb; El Oualidi et al. 2012
Lamiaceae	Teucrium demnatense	Coss. ex Batt.		1	0	0	0	0	0	0	1	0	0	0	0	0	0	0	0	eflora Maghreb; El Oualidi et al. 2012
Lamiaceae	Teucrium doumerguei	Sennen		1	0	1	1	0	0	0	0	0	0	0	0	0	0	0	0	eflora Maghreb; El Oualidi et al. 2012
Lamiaceae	Teucrium ducellieri	Batt.		1	0	0	1	0	0	1	0	0	0	0	0	0	0	0	0	eflora Maghreb; El Oualidi et al. 2012
Lamiaceae	Teucrium embergeri	(Sauvage & Vindt) El Oualidi, T. Navarro & al.		0	0	1	1	0	0	0	0	0	0	0	0	0	0	0	0	eflora Maghreb; El Oualidi et al. 2012
Lamiaceae	Teucrium faurei	Maire		0	0	0	1	0	0	0	0	0	0	0	0	0	0	0	0	eflora Maghreb; El Oualidi et al. 2012
Lamiaceae	Teucrium gattefossei	Emb.		1	0	0	0	0	0	0	0	0	0	0	0	0	0	0	0	eflora Maghreb; El Oualidi et al. 2012
Lamiaceae	Teucrium gypsophilum	Emb. & Maire		0	0	0	1	0	0	0	0	0	0	0	0	0	0	0	0	eflora Maghreb; El Oualidi et al. 2012
Lamiaceae	Teucrium huotii	Emb. & Maire		1	0	1	1	0	0	1	0	0	0	0	0	0	0	0	0	eflora Maghreb; El Oualidi et al. 2012
Lamiaceae	Teucrium joannis	(Sauvage & Vindt) El Oualidi, T. Navarro & al.		1	0	0	1	0	0	0	1	0	0	0	0	0	0	0	0	eflora Maghreb; El Oualidi et al. 2012
Lamiaceae	Teucrium jolyi	Mathez & Sauvage		0	0	0	0	0	0	0	1	0	0	0	0	0	0	0	0	African Plan Database; El Oualidi et al. 2012
Lamiaceae	Teucrium kabylicum	Batt.		0	1	0	0	0	0	0	0	0	0	0	0	0	0	0	0	eflora Maghreb; El Oualidi et al. 2012
Lamiaceae	Teucrium luteum subsp. flavovirens	(Batt.) Greuter & Burdet		1	0	0	0	0	0	1	0	0	0	0	0	0	0	0	0	eflora Maghreb; El Oualidi et al. 2012
Lamiaceae	Teucrium luteum subsp. gabesianum	(S. Puech) Greuter & Burdet		0	0	0	0	0	0	1	0	1	0	0	0	0	0	0	0	African Plan Database; El Oualidi et al. 2012
Lamiaceae	Teucrium maghrebinum	Greuter & Burdet		1	0	0	1	0	0	0	0	0	0	0	0	0	0	0	0	eflora Maghreb; El Oualidi et al. 2012
Lamiaceae	Teucrium malenconianum	Maire		0	0	0	0	0	0	1	0	0	0	0	0	0	0	0	0	eflora Maghreb; El Oualidi et al. 2012
Lamiaceae	Teucrium mesanidum	(Litard. & Maire) Navarro & Rosúa		1	0	0	0	0	0	1	0	0	0	0	0	0	0	0	0	eflora Maghreb; El Oualidi et al. 2012
Lamiaceae	Teucrium mideltense	(Batt.) Humbert		1	0	0	0	0	0	0	0	0	0	0	0	0	0	0	0	Bouchet et al. 2018; eflora Maghreb; El Oualidi et al. 2012
Lamiaceae	Teucrium mitecum	Ibn Tattou & El Oualidi		0	0	0	1	0	0	0	0	0	0	0	0	0	0	0	0	El Oualidi et al. 2012
Lamiaceae	Teucrium musimonum	Humbert		1	0	0	0	0	0	0	0	0	0	0	0	0	0	0	0	eflora Maghreb; El Oualidi et al. 2012
Lamiaceae	Teucrium nablii	S. Puech		0	0	0	0	0	0	1	0	0	0	0	0	0	0	0	0	African Plan Database; El Oualidi et al. 2012
Lamiaceae	Teucrium polium subsp. aurasiacum	(Maire) Greuter & Burdet		0	0	0	0	1	1	1	0	0	0	0	0	0	0	0	0	El Oualidi et al. 2012; Le Floch et al. 2010
Lamiaceae	Teucrium polium subsp. chevalieri	Maire		0	0	0	0	0	0	0	0	0	0	0	0	1	0	1	0	Dobignard et Chatelain 2012 (volume 4); eflora Maghreb; El Oualidi et al. 2012
Lamiaceae	Teucrium radicans	Bonnet & Barrette		0	1	0	0	1	0	0	0	0	0	0	0	0	0	0	0	El Oualidi et al. 2012; Neffati et al. 1999
Lamiaceae	Teucrium ramosissimum	Desf.		1	0	0	0	0	0	1	0	0	0	0	0	0	0	0	0	Dobignard et Chatelain 2012 (volume 4); eflora Maghreb
Lamiaceae	Teucrium rifanum	(Maire & Sennen) T. Navarro & El Oualidi		0	0	1	1	0	0	0	0	0	0	0	0	0	0	0	0	eflora Maghreb; El Oualidi et al. 2012
Lamiaceae	Teucrium rotundifolium subsp. transatlanticum	Emb. ex Greuter, Burdet & G. Long		0	0	0	0	0	0	1	0	0	0	0	0	0	0	0	0	Dobignard et Chatelain 2012 (volume 4); eflora Maghreb
Lamiaceae	Teucrium rupestre	Coss. & Balansa		1	0	0	0	0	0	0	1	0	0	0	0	0	0	0	0	eflora Maghreb; El Oualidi et al. 2012
Lamiaceae	Teucrium sanguisorbifolium	(Pau & Font Quer) Dobignard		0	0	1	1	0	0	0	0	0	0	0	0	0	0	0	0	eflora Maghreb; El Oualidi et al. 2012
Lamiaceae	Teucrium santae	Quézel & Simonn. ex Greuter & Burdet		0	0	0	1	0	0	0	0	0	0	0	0	0	0	0	0	eflora Maghreb; El Oualidi et al. 2012
Lamiaceae	Teucrium sauvagei	Le Houér.		0	0	0	0	0	0	1	0	1	0	0	0	0	1	0	0	El Oualidi et al. 2012
Lamiaceae	Teucrium schoenenbergeri	Nabli		0	0	0	0	1	0	0	0	0	0	0	0	0	0	0	0	Neffati et al. 1999
Lamiaceae	Teucrium serpylloides	Maire & Weiller		1	0	0	0	0	0	1	0	0	0	0	0	0	0	0	0	eflora Maghreb; El Oualidi et al. 2012
Lamiaceae	Teucrium tananicum	Maire		0	0	0	0	0	0	0	1	0	0	0	0	0	0	0	0	eflora Maghreb; El Oualidi et al. 2012
Lamiaceae	Teucrium thymoides	Pomel		0	0	0	0	0	1	0	0	0	0	0	0	0	0	0	0	African Plan Database; El Oualidi et al. 2012
Lamiaceae	Teucrium werneri	Emb.		1	0	0	0	0	0	0	0	0	0	0	0	0	0	0	0	African Plan Database; El Oualidi et al. 2012
Lamiaceae	Teucrium zaianum	Emb. & Maire		0	0	0	1	0	0	0	0	0	0	0	0	0	0	0	0	African Plan Database; El Oualidi et al. 2012
Apiaceae	Thapsia cinerea	A. Pujadas		0	0	0	1	0	0	0	0	0	0	0	0	0	0	0	0	El Oualidi et al. 2012; Flore du Maroc
Apiaceae	Thapsia platycarpa	Pomel		1	0	0	1	0	0	0	0	0	0	0	0	0	0	0	0	Dobignard et Chatelain 2011 (volume 2); eflora Maghreb
Santalaceae	Thesium mauritanicum	Batt.		1	0	0	0	0	0	1	0	0	0	0	0	0	0	0	0	eflora Maghreb; El Oualidi et al. 2012
Brassicaceae	Thlaspi atlanticum	Batt.		0	1	0	0	0	0	0	0	0	0	0	0	0	0	0	0	El Oualidi et al. 2012; GBIF
Thymelaceae	Thymelaea antiatlantica	Maire		1	0	0	0	0	0	1	1	0	0	0	0	0	0	0	0	African Plan Database; El Oualidi et al. 2012
Thymelaceae	Thymelaea gattefossei	Kit Tan		0	0	0	1	0	0	0	0	0	0	0	0	0	0	0	0	African Plan Database; El Oualidi et al. 2012
Thymelaceae	Thymelaea lythroides	Barratte & Murb.	LC	0	0	1	1	0	0	0	0	0	0	0	0	0	0	0	0	Dobignard et Chatelain 2013 (volume 5); eflora Maghreb
Thymelaceae	Thymelaea putorioides	Emb. & Maire		1	0	0	0	0	0	0	0	0	0	0	0	0	0	0	0	eflora Maghreb; El Oualidi et al. 2012
Thymelaceae	Thymelaea salsa	Murb.		1	1	0	1	0	1	0	0	0	0	1	0	0	0	0	0	Dobignard et Chatelain 2013 (volume 5); eflora Maghreb
Thymelaceae	Thymelaea sempervirens	Murb.		0	0	0	0	0	0	1	0	0	0	0	0	0	0	0	0	El Oualidi et al. 2012; Neffati et al. 1999; North Africa Trees
Thymelaceae	Thymelaea virescens	Meisn.		1	0	0	0	0	0	1	0	0	0	0	0	0	0	0	0	eflora Maghreb; El Oualidi et al. 2012
Thymelaceae	Thymelaea virgata	(Desf.) Endl.		1	1	1	1	0	1	1	1	0	0	0	0	0	0	0	0	African Plan Database; Bouchet et al. 2018; El Oualidi et al. 2012
Lamiaceae	Thymus atlanticus	(Ball) Roussine		1	0	0	0	0	0	1	0	0	0	0	0	0	0	0	0	eflora Maghreb; El Oualidi et al. 2012
Lamiaceae	Thymus bleicherianus	Pomel		0	0	0	1	0	0	0	0	0	0	0	0	0	0	0	0	eflora Maghreb; El Oualidi et al. 2012
Lamiaceae	Thymus broussonetii	Boiss.		1	0	0	1	0	0	0	1	0	0	0	0	0	0	0	0	eflora Maghreb; El Oualidi et al. 2012
Lamiaceae	Thymus dreatensis	Batt.		1	1	0	0	0	0	0	1	0	0	0	0	0	0	0	0	African Plan Database; El Oualidi et al. 2012
Lamiaceae	Thymus guyonii	de Noé		0	0	0	0	0	1	1	0	0	0	0	0	0	0	0	0	eflora Maghreb; El Oualidi et al. 2012
Lamiaceae	Thymus lanceolatus	Desf.		0	1	0	0	0	0	0	0	0	0	0	0	0	0	0	0	African Plan Database; El Oualidi et al. 2012
Lamiaceae	Thymus maroccanus	Ball		1	0	0	1	0	0	0	1	0	0	0	1	0	0	0	0	African Plan Database; El Oualidi et al. 2012
Lamiaceae	Thymus munbyanus	Boiss. & Reut.		1	1	1	1	0	1	1	0	0	1	0	0	0	0	0	0	eflora Maghreb; El Oualidi et al. 2012; Hamel et al. 2012; Miara et al 2017
Lamiaceae	Thymus numidicus	Poir.		0	1	0	0	0	1	0	0	0	0	0	0	0	0	0	0	African Plan Database; Messara et al., 2018; Quezel & santa 1963; Sakhraoui et al. 2020
Lamiaceae	Thymus pallescens	de Noé		0	1	0	1	1	0	1	0	0	0	0	0	0	0	0	0	eflora Maghreb; El Oualidi et al. 2012; Le Floch et al. 2010; Miara et al 2017
Lamiaceae	Thymus pallidus	Coss. ex Batt.		1	0	0	0	0	0	1	0	0	0	0	0	0	0	0	0	eflora Maghreb; El Oualidi et al. 2012
Lamiaceae	Thymus riatarum	Humbert & Maire		1	0	1	1	0	0	0	0	0	0	0	0	0	0	0	0	eflora Maghreb; El Oualidi et al. 2012
Lamiaceae	Thymus saturejoides	Coss.	VU	1	0	0	0	0	0	1	1	0	0	0	0	0	0	0	0	eflora Maghreb; El Oualidi et al. 2012
Asteraceae	Tolpis liouvillei	Braun-Blanq. & Maire		1	0	0	1	0	0	0	1	0	0	1	0	0	0	0	0	eflora Maghreb; El Oualidi et al. 2012; Flore du Maroc
Brassicaceae	Trachystoma aphanoneurum	(Maire & Weiller) Maire & Weiller		1	0	0	1	0	0	0	0	0	0	0	0	0	0	0	0	eflora Maghreb; El Oualidi et al. 2012
Brassicaceae	Trachystoma ballii	O.E. Schulz		1	0	0	0	0	0	0	0	0	0	1	0	0	0	0	0	El Oualidi et al. 2012; GBIF
Brassicaceae	Trachystoma labasii	Maire		1	0	0	0	0	0	0	0	0	0	0	0	0	0	0	0	eflora Maghreb; El Oualidi et al. 2012
Hyacinthaceae	Tractema tingitana	(Schousb.) Speta		0	0	1	0	0	0	0	0	0	0	0	0	0	0	0	0	Dobignard et Chatelain 2011 (volume 1); eflora Maghreb
Amaranthaceae	Traganopsis glomerata	Maire & Wilczek		0	0	0	0	0	0	0	1	0	0	0	1	0	0	0	0	Dobignard et Chatelain 2011 (volume 2)
Asteraceae	Tragopogon porrifolius subsp. macrocephalus	(Pomel) Batt.		0	1	0	1	0	0	0	0	0	0	0	0	0	0	0	0	African Plan Database; El Oualidi et al. 2012; Medjahdi 2010; Yahi et al. 2012
Poaceae	Tricholaena maroccana	Maire & Samuelsson		0	0	0	0	0	0	0	1	0	0	0	0	0	0	0	0	Dobignard et Chatelain 2011 (volume 1); El Oualidi et al. 2012
Fabaceae	Trifolium acutiflorum	Murb.		0	0	0	0	0	0	0	1	0	0	1	0	0	0	0	0	eflora Maghreb; El Oualidi et al. 2012
Fabaceae	Trifolium gemellum subsp. atlanticum	(Ball) Dobignard		1	0	1	1	0	0	0	1	0	0	0	1	0	0	0	0	African Plan Database; Dobignard et Chatelain 2012 (volume 4)
Fabaceae	Trifolium humile	Ball		1	0	1	0	0	0	0	0	0	0	0	0	0	0	0	0	eflora Maghreb; El Oualidi et al. 2012
Fabaceae	Trifolium juliani	Batt.		0	1	0	1	0	0	0	0	0	0	0	0	0	0	0	0	African Plan Database; Dobignard et Chatelain 2012 (volume 4)
Fabaceae	Trifolium miegeanum	Maire		0	0	0	1	0	0	0	0	0	0	0	0	0	0	0	0	eflora Maghreb; El Oualidi et al. 2012
Fabaceae	Trifolium squarrosum subsp. tunetanum	(Murb.) Maire		0	0	0	0	0	1	0	0	0	0	0	0	0	0	0	0	African Plan Database; Dobignard et Chatelain 2012 (volume 4)
Fabaceae	Trigonella balachowskyi	Leredde		0	0	0	0	0	0	0	0	0	0	0	0	1	0	1	0	El Oualidi et al. 2012
Fabaceae	Tripodion tetraphyllum subsp. purpureum	(Maire & Wilczek) Dobignard		1	0	0	0	0	0	0	0	0	0	0	0	0	0	0	0	eflora Maghreb; El Oualidi et al. 2012
Poaceae	Trisetaria nitida	(Desf.) Maire		0	0	0	1	0	1	0	0	0	0	0	0	0	0	0	0	Dobignard et Chatelain 2011 (volume 1); eflora Maghreb; El Oualidi et al. 2012; Miara et al. 2017
Poaceae	Trisetum flavescens subsp. griseovirens	(H. Lindb.) Dobignard		1	0	0	0	0	0	0	0	0	0	0	0	0	0	0	0	eflora Maghreb; El Oualidi et al. 2012
Poaceae	Trisetum flavescens subsp. macratherum	(Maire & Trab.) Dobignard		0	0	0	1	0	0	0	0	0	0	0	0	0	0	0	0	Barberá et al. 2018; Dobignard et Chatelain 2011 (volume 1)
Liliaceae	Tulipa sylvestris subsp. primulina	(Baker) Maire & Weiller		0	1	0	1	0	0	0	0	0	0	0	0	0	0	0	0	Dobignard et Chatelain 2011 (volume 1)
Fabaceae	Ulex parviflorus subsp. africanus	(Webb) Greuter		0	0	1	1	0	0	0	0	0	0	0	0	0	0	0	0	El Oualidi et al. 2012; eflora Maghreb; Medjahdi 2010
Amaryllidaceae	Vagaria ollivieri	Maire	VU	0	0	0	0	0	0	0	1	0	0	1	0	0	0	0	0	Dobignard et Chatelain 2011 (volume 1); El Oualidi et al. 2012; Rankou et al. 2015
Valerianaceae	Valerianella leptocarpa	Pomel		0	0	0	1	0	0	0	0	0	0	0	0	0	0	0	0	eflora Maghreb; El Oualidi et al. 2012
Valerianaceae	Valerianella pomelii	Batt.		0	1	0	1	0	1	1	0	0	0	0	0	0	0	0	0	El Oualidi et al. 2012
Brassicaceae	Vella anremerica	(Litard. & Maire) Gómez-Campo		1	0	0	0	0	0	0	0	0	0	0	0	0	0	0	0	eflora Maghreb; El Oualidi et al. 2012
Brassicaceae	Vella mairei	Humbert		1	0	0	0	0	0	0	0	0	0	0	0	0	0	0	0	eflora Maghreb; El Oualidi et al. 2012
Brassicaceae	Vella pseudocytisus subsp. glabrata	Greuter		1	0	0	0	0	0	1	0	0	0	0	0	0	0	0	0	eflora Maghreb; El Oualidi et al. 2012
Scrophulariaceae	Verbascum atlanticum	Batt.		1	0	0	0	0	1	0	0	0	0	0	0	0	0	0	0	El Oualidi et al. 2012; GBIF
Scrophulariaceae	Verbascum battandieri	(Murb.) Hub.-Mor.		1	0	1	1	0	0	0	0	0	0	0	0	0	0	0	0	eflora Maghreb; El Oualidi et al. 2012
Scrophulariaceae	Verbascum betonicifolium	(Desf.) Kuntze		0	1	0	0	0	0	0	0	0	0	0	0	0	0	0	0	Dobignard et Chatelain 2013 (volume 5); eflora Maghreb; El Oualidi et al. 2012
Scrophulariaceae	Verbascum calycinum	Ball		1	0	0	0	0	0	0	0	0	0	1	0	0	0	0	0	eflora Maghreb; El Oualidi et al. 2012
Scrophulariaceae	Verbascum gaetulum	(Maire) Murb.		0	0	0	0	0	0	1	0	0	0	0	0	0	0	0	0	eflora Maghreb; El Oualidi et al. 2012
Scrophulariaceae	Verbascum hookerianum	Ball		1	0	0	0	0	0	0	0	0	0	0	0	0	0	0	0	Dobignard et Chatelain 2013 (volume 5); eflora Maghreb
Scrophulariaceae	Verbascum mairei	(Murb.) Hub.-Mor.		1	0	0	0	0	0	0	0	0	0	0	0	0	0	0	0	eflora Maghreb; El Oualidi et al. 2012
Scrophulariaceae	Verbascum maroccanum	(Ball) Hub.-Mor.		1	0	0	0	0	0	0	1	0	0	0	0	0	0	0	0	eflora Maghreb; El Oualidi et al. 2012
Scrophulariaceae	Verbascum masguindalii	(Pau) Benedí & J.M. Monts.		0	0	1	1	0	0	0	0	0	0	0	0	0	0	0	0	Dobignard et Chatelain 2013 (volume 5); eflora Maghreb
Scrophulariaceae	Verbascum maurum	Maire & Murb.		1	0	0	0	0	0	0	0	0	0	0	0	0	0	0	0	Dobignard et Chatelain 2013 (volume 5); eflora Maghreb
Scrophulariaceae	Verbascum pinnatisectum	(Batt.) Benedí		0	0	0	1	0	1	0	0	0	0	0	0	0	0	0	0	eflora Maghreb; El Oualidi et al. 2012
Scrophulariaceae	Verbascum pseudocreticum	Benedí & J.M.Monts.		1	0	0	1	0	0	0	0	0	0	0	0	0	0	0	0	eflora Maghreb; El Oualidi et al. 2012
Scrophulariaceae	Verbascum zaianense	(Murb.) Hub.-Mor.		1	0	0	1	0	0	0	0	0	0	0	0	0	0	0	0	eflora Maghreb; El Oualidi et al. 2012
Plantaginaceae	Veronica repens subsp. cyanea	(Litard. & Maire) Dobignard		1	0	0	0	0	0	0	0	0	0	0	0	0	0	0	0	Dobignard et Chatelain 2013 (volume 5); eflora Maghreb
Plantaginaceae	Veronica rosea	Desf.		1	1	1	1	0	0	1	0	0	0	0	0	0	0	0	0	eflora Maghreb; El Oualidi et al. 2012
Fabaceae	Vicia benghalensis subsp. heterocalyx	(Maire & Weiller) Hormat		0	1	0	1	0	0	0	1	0	0	0	0	0	0	0	0	eflora Maghreb; El Oualidi et al. 2012
Fabaceae	Vicia cedretorum	Font Quer		0	0	1	0	0	0	0	0	0	0	0	0	0	0	0	0	eflora Maghreb; El Oualidi et al. 2012
Fabaceae	Vicia fairchildiana	Maire		0	0	0	1	0	0	0	0	0	0	0	0	0	0	0	0	African Plant Database; El Oualidi et al. 2012
Fabaceae	Vicia fulgens	Batt.	CR	0	1	0	0	0	0	0	0	0	0	0	0	0	0	0	0	eflora Maghreb; El Oualidi et al. 2012; Le Floch et al. 2010
Fabaceae	Vicia lecomtei	Humbert & Maire		1	0	1	1	0	0	0	0	0	0	0	0	0	0	0	0	eflora Maghreb; El Oualidi et al. 2012
Fabaceae	Vicia monardii	Boiss. & Reut.		0	1	1	0	0	0	0	0	0	0	0	0	0	0	0	0	Dobignard et Chatelain 2012 (volume 4); eflora Maghreb
Fabaceae	Vicia murbeckii	Maire		0	0	0	1	0	0	0	0	0	0	0	0	0	0	0	0	eflora Maghreb; El Oualidi et al. 2012
Fabaceae	Vicia ochroleuca subsp. atlantica	(Pomel) Greuter & Burdet		0	1	0	0	0	0	0	0	0	0	0	0	0	0	0	0	eflora Maghreb; El Oualidi et al. 2012
Fabaceae	Vicia ochroleuca subsp. baborensis	Batt. & Trab.		0	1	0	0	0	0	0	0	0	0	0	0	0	0	0	0	Dobignard et Chatelain 2012 (volume 4); GBIF
Fabaceae	Vicia raynaudii	Coulot & Dobignard		1	0	0	0	0	0	0	0	0	0	0	0	0	0	0	0	eflora Maghreb; El Oualidi et al. 2012
Fabaceae	Vicia tenuifolia subsp. delmasii	(Emb. & Maire) Dobignard		1	0	1	0	0	0	0	0	0	0	0	0	0	0	0	0	African Plant Database; El Oualidi et al. 2012
Fabaceae	Vicia tenuifolia subsp. villosa	(Batt.) Greuter		1	0	1	0	0	0	0	0	0	0	0	0	0	0	0	0	eflora Maghreb; El Oualidi et al. 2012
Fabaceae	Vicia villosa subsp. garbiensis	(Font Quer & Pau) Maire		0	0	0	1	0	0	0	0	0	0	0	0	0	0	0	0	eflora Maghreb; El Oualidi et al. 2012
Violaceae	Viola dyris	Maire		1	0	0	0	0	0	0	0	0	0	0	0	0	0	0	0	eflora Maghreb; El Oualidi et al. 2012
Violaceae	Viola maroccana	(Maire) Maire	LC	1	0	0	0	0	0	0	0	0	0	0	0	0	0	0	0	eflora Maghreb; El Oualidi et al. 2012
Violaceae	Viola saxifraga	Maire		1	0	0	0	0	0	1	0	0	0	0	0	0	0	0	0	Bouchet et al. 2018; eflora Maghreb; El Oualidi et al. 2012
Violaceae	Viola subatlantica	(Maire) Ibn Tattou		1	0	0	0	0	0	0	0	0	0	0	0	0	0	0	0	eflora Maghreb; El Oualidi et al. 2012
Asteraceae	Volutaria belouinii	(Humbert) Maire		0	0	0	0	0	0	1	0	0	0	0	0	0	0	0	0	eflora Maghreb; El Oualidi et al. 2012
Asteraceae	Volutaria lippii subsp. medians	(Maire) Wagenitz		0	0	0	0	0	0	0	1	0	0	0	0	0	0	0	0	African Plant Database; El Oualidi et al. 2012
Asteraceae	Volutaria maroccana	(Barratte & Murb.) Maire		0	0	0	0	0	0	0	1	0	0	0	0	0	0	0	0	eflora Maghreb; El Oualidi et al. 2012
Poaceae	Vulpia geniculata subsp. breviglumis	(Trab.) Murb.		1	0	0	0	0	1	1	0	0	0	0	0	0	0	0	0	eflora Maghreb; El Oualidi et al. 2012
Poaceae	Vulpia geniculata subsp. pauana	(Font Quer) Maire		0	0	0	1	0	0	0	0	0	0	0	0	0	0	0	0	eflora Maghreb; El Oualidi et al. 2012
Poaceae	Vulpia litardiereana	(Maire) A.Camus		1	0	0	0	0	0	0	0	0	0	0	0	0	0	0	0	eflora Maghreb; El Oualidi et al. 2012; Rankou et al. 2015
Poaceae	Vulpia obtusa	Trab.		0	1	0	0	0	0	0	0	0	0	0	0	0	0	0	0	El Oualidi et al. 2012; Yahi et al. 2012
Poaceae	Wangenheimia demnatensis	(Murb.) Stace		1	0	0	1	0	0	0	0	0	0	0	0	0	0	0	0	Dobignard et Chatelain 2011 (volume 1); eflora Maghreb; El Oualidi et al. 2012
Asteraceae	Warionia saharae	Benth. & Coss.		1	0	0	1	0	0	1	1	0	0	1	1	0	1	0	0	African Plant Database; El Oualidi et al. 2012; Flore du Maroc
Solanaceae	Withania adpressa	Coss. ex Batt.		1	0	0	0	0	0	1	0	0	0	0	1	0	1	0	0	African Plant Database; El Oualidi et al. 2012; North Africa Trees
Brassicaceae	Zilla spinosa subsp. macroptera	(Coss.) Maire & Weiller		1	0	0	0	0	0	1	0	0	0	0	0	0	0	0	0	African Plant Database; El Oualidi et al. 2012
Used databases:
http://africanplantdatabase.ch
https://efloramaghreb.org
http://www.floramaroccana.fr
https://www.gbif.org
https://www.iucnredlist.org
https://www.northafricatrees.org/en/
http://www.plantsoftheworldonline.org
https://www.conifers.org
