# Supplementary material for: Environmental regionalization and endemic plant distribution in the Maghreb
Source: Environ Monit Assess. 2022 Jan 15;194(2):100. doi: 10.1007/s10661-021-09707-6 (PMC8761123; doi:10.1007/s10661-021-09707-6)
Supplement: Supplementary file 6 — Supplementary file6 (XLSX 10 KB) [file 10661_2021_9707_MOESM6_ESM.xlsx]

## Sheet: Arkusz2
Table S3. Area of clusters/subclusters, number of endemic plant taxa and values of the α-index.
Cluster/Subcluster	Area [km2]	Number of endemic plat taxa	α-index
1 - Atlas	79644.7	781	2.14
2a - Numidian	59371.4	330	1.78
2b - Rifian	9646.54	298	1.83
3a - Atlanto-Mediterranean	167892	617	2
3b - Carthaginian	23303.1	91	1.27
4 - Cirtaic	147907	220	1.56
5 - Saharan Atlas	315200	338	1.7
6a - Tachelhit	60609.5	222	1.61
6b - Taurirt	2950.69	56	1.17
6c - Gabesian	20896.5	17	0.55
7 - Marrakeshan	4301.4	40	1
8a - Western Saharan	87741.4	68	1.07
8b - Tasssilian	111735	14	0.38
9 - Central Saharan	1.33467e+06	58	0.86
10 - Hoggarian	246074	30	0.67
11 - Tanezzouft	319954	-	-
